# Supplementary material for: Hyperphosphorylated tau self-assembles into amorphous aggregates eliciting TLR4-dependent responses
Source: Nat Commun. 2022 May 16;13:2692. doi: 10.1038/s41467-022-30461-x (PMC9110413; doi:10.1038/s41467-022-30461-x)
Supplement: Supplementary file 3 — Source Data [file 41467_2022_30461_MOESM3_ESM.xlsx]

## Sheet: Figure 1b
Figure 1b	coomassie blue	June 29th, 2021
	4%-12% NuPAGE Bis-Tris precast

## Sheet: Figure 2a
Figure 2a	Apparent average aggregate length (nm)
	Hours		WT	g-tau	s-tau
	0	Exp.1	174.504	216.437	198.401
		Exp.2	203.505	193.361	203.878
		Exp.3	192.402	184.139	178.517
	48	Exp.1	199.921	189.314	180.814
		Exp.2	173.561	185.715	179.772
		Exp.3	178.081	182.564	190.248
	96	Exp.1	1773.24	207.122	219.169
		Exp.2	728.107	227.303	252.85
		Exp.3	1519.59	197.682	208.004
	144	Exp.1	2471.17	331.841	651.535
		Exp.2	2282.05	423.708	977.221
		Exp.3	2176.17	320.027	499.79
	192	Exp.1	2767.13	425.939	371.181
		Exp.2	2130.24	353.382	472.744
		Exp.3	2526.45	449.458	444.899
	240	Exp.1	1986.78	392.616	350.03
		Exp.2	1821.04	476.65	521.293
		Exp.3	1073.23	365.309	465.859
	288	Exp.1	1457.08	464.923	399.369
		Exp.2	209.554	384.975	346.229
		Exp.3	1069.42	532.823	320.425
	336	Exp.1	1959.09	400.376	1023.09
		Exp.2	258.358	396.754	750.912
		Exp.3	707.896	777.818	229.373

## Sheet: Figure 2b
Figure 2b	Average length of aggregates (nm)
		WT	g-tau	s-tau		unpaired Student's t-test	unpaired Student's t-test	wt/g-tau	1.30033e-06
		1923.55	228.739	376.773				wt/s-tau	2.9621e-06
		1198.88	211.391	333.565				g-tau/s-tau	0.00657692
		2695.8	206.512	299.32
		3316.37	113.355	258.794
		2280.24	196.151	379.404
		1690.85	159.008	368.856
		1780.38	136.037	342.189
		1316.58	265.847	156.93
		1355.45	228.765	164.016

## Sheet: Figure 2c
Figure 2c	number of aggregates per 3000 mm^2	96 hr
			WT	Exp.1	Exp.2	Exp.3		g-tau	159	196	76		s-tau	87	155	88
				87	170	109			116	61	84			105	137	129
				193	88	101			189	63	151			112	68	154
				179	107	182			144	162	71			130	179	92
				103	188	89			87	190	78			122	112	105
				84	95	104			85	129	86			162	140	136
				98	162	170			187	192	192			97	145	72
				83	102	85			103	155	67			103	71	97
				91	79	84			81	174	126			57	139	144
				91	219	75			164	68	172			110	78	101
				97	117	111			84	119	106			162	130	94
				163	70	83			54	95	107			115	149	151
				95	134	99			84	108	116			149	73	137
				146	218	91			71	84	121			142	170	128
				90	395	220			97	138	84			152	171	177
				57	76	159			87	69	162			99	101	138
				207	74	83
			unpaired Student's t-test	wt/g-tau	0.4297
				wt/s-tau	0.7715
				g-tau/s-tau	0.4674

## Sheet: Figure 3b
Figure 3b	average calcium influx normalized to inomycin treatment (%)
			Exp.1	Exp.2	Exp.3		unpaired Student's t-test
		WT	6.58	16.8	14.18			WT/g-tau	0.104458
		g-tau	22.16	15.96	25.65			WT/s-tau	0.0347091
		s-tau	22.84	25.02	34.76			WT/WT monomer	0.0433256
		WT monomer	5.34	1.33	1.91			g-tau/g-tau monomer	0.00336417
		g-tau monomer	0.86	0.03	4.35			s-tau/s-tau monomer	0.00829653
		s-tau monomer	10.37	1.32	5.3

## Sheet: Figure 4c 
Figure 4f	Percentage of cells having calcium transients
		Conditions	LPS			LPS + RsLA			LPS + TAK-242				two-way mixed ANOVA	F(1,4)	p	compare % of cells having calcium transients at 10 time points evenly distributed across the entire expeirment
		time (sec)	Exp.1	Exp.2	Exp.3	Exp.1	Exp.2	Exp.3	Exp.1	Exp.2	Exp.3		LPS/LPS + RsLA	40.86	0.00307
		1	0	0	0	0	0	0	0	0	0		LPS/LPS + TAK-242	84.6157	0.000775861
		2	0	0	0	0	0	0	0	0	0
		3	0	0	0	0	0	0	0	0	0
		4	0	0	0	0	0	0	0	0	0
		5	0	0	0	0	0	0	0	0	0
		6	0	0	0	0	0	0	0	0	0
		7	0	0	0	0	0	0	0	0	0
		8	0	0	0	0	0	0	0	0	0
		9	0	0	0	0	0	0	0	0	0
		10	0	0	0	0	0	0	0	0	0
		11	0	0	0	0	0	0	0	0	0
		12	0	0	0	0	0	0	0	0	0
		13	0	0	0	0	0	0	0	0	0
		14	0	0	0	0	0	0	0	0	0
		15	0	0	0	0	0	0	0	0	0
		16	0	0	0	0	0	0	0	0	0
		17	0	0	0	0	0	0	0	0	0
		18	0	0	0	0	0	0	0	0	0
		19	0	0	0	0	0	0	0	0	0
		20	0	0	0	0	0	0	0	0	0
		21	0	0	0	0	0	0	0	0	0
		22	0	0	0	0	0	0	0	0	0
		23	0	0	0	0	0	0	0	0	0
		24	0	0	0	0	0	0	0	0	0
		25	0	0	0	0	0	0	0	0	0
		26	0	0	0	0	0	0	0	0	0
		27	0	0	0	0	0	0	0	0	0
		28	0	0	0	0	0	0	0	0	0
		29	0	0	0	0	0	0	0	0	0
		30	0	0	0	0	0	0	0	0	0
		31	0	0	0	0	0	0	0	0	0
		32	0	0	0	0	0	0	0	0	0
		33	0	0	0	0	0	0	0	0	0
		34	0	0	0	0	0	0	0	0	0
		35	0	0	0	0	0	0	0	0	0
		36	0	0	0	0	0	0	0	0	0
		37	0	0	0	0	0	0	0	0	0
		38	0	0	0	0	0	0	0	0	0
		39	0	0	0	0	0	0	0	0	0
		40	0	0	0	0	0	0	0	0	0
		41	0	0	0	0	0	0	0	0	0
		42	0	0	0	0	0	0	0	0	0
		43	0	0	0	0	0	0	0	0	0
		44	0	0	0	0	0	0	0	0	0
		45	0	0	0	0	0	0	0	0	0
		46	0	0	0	0	0	0	0	0	0
		47	0	0	0	0	0	0	0	0	0
		48	0	0	0	0	0	0	0	0	0
		49	0	1.96	0	0	0	0	0	0	0
		50	0	1.96	0	0	0	0	0	0	0
		51	0	1.96	0	0	0	0	0	0	0
		52	0	1.96	0	0	0	0	0	0	0
		53	0	1.96	0	0	0	0	0	0	0
		54	0	1.96	0	0	0	0	0	0	0
		55	0	1.96	0	0	0	0	0	0	0
		56	0	1.96	0	0	0	0	0	0	0
		57	0	1.96	0	0	0	0	0	0	0
		58	0	1.96	0	0	0	0	0	0	0
		59	0	1.96	0	0	0	0	0	0	0
		60	0	1.96	0	0	0	0	0	0	0
		61	0	3.92	1.96	0	0	0	0	0	0
		62	0	3.92	1.96	0	0	0	0	0	0
		63	0	3.92	1.96	0	0	0	0	0	0
		64	0	3.92	1.96	0	0	0	0	0	0
		65	0	3.92	1.96	0	0	3.45	0	0	0
		66	0	3.92	1.96	0	0	3.45	0	0	0
		67	0	3.92	1.96	0	0	6.9	0	0	0
		68	0	3.92	1.96	0	0	6.9	0	0	0
		69	0	3.92	1.96	0	0	6.9	0	0	0
		70	0	3.92	1.96	0	0	6.9	0	0	0
		71	0	3.92	1.96	0	0	6.9	0	0	0
		72	0	3.92	1.96	0	0	6.9	0	0	0
		73	0	3.92	1.96	0	0	6.9	0	0	0
		74	0	3.92	1.96	0	0	6.9	0	0	0
		75	0	3.92	1.96	0	0	6.9	0	0	0
		76	0	3.92	1.96	0	0	6.9	0	0	0
		77	0	3.92	1.96	0	0	6.9	0	0	0
		78	0	3.92	1.96	0	0	6.9	0	0	0
		79	0	3.92	1.96	0	0	10.3	0	0	0
		80	0	3.92	1.96	0	0	10.3	0	0	0
		81	0	3.92	1.96	0	0	10.3	0	0	0
		82	0	3.92	1.96	0	0	10.3	0	0	0
		83	0	3.92	1.96	0	0	10.3	0	0	0
		84	0	3.92	1.96	0	0	10.3	0	0	0
		85	0	3.92	1.96	0	0	10.3	0	0	0
		86	0	3.92	1.96	0	0	10.3	0	0	0
		87	0	3.92	1.96	0	0	13.8	0	0	0
		88	0	3.92	1.96	0	0	13.8	0	0	0
		89	0	3.92	1.96	0	0	13.8	0	0	0
		90	0	3.92	1.96	0	0	13.8	0	0	0
		91	0	3.92	1.96	0	0	13.8	0	0	0
		92	0	3.92	1.96	0	0	13.8	0	0	0
		93	0	3.92	1.96	0	0	13.8	0	0	0
		94	0	3.92	1.96	0	0	13.8	0	0	0
		95	0	3.92	1.96	0	0	13.8	0	0	0
		96	0	3.92	1.96	0	0	13.8	0	0	0
		97	0	3.92	1.96	0	0	13.8	0	0	0
		98	0	3.92	1.96	0	0	13.8	0	0	0
		99	0	3.92	1.96	0	0	13.8	0	0	0
		100	0	3.92	1.96	0	0	13.8	0	0	0
		101	0	3.92	1.96	0	0	17.2	0	0	0
		102	0	3.92	1.96	0	0	17.2	0	0	0
		103	0	3.92	1.96	0	0	17.2	0	0	0
		104	0	3.92	1.96	0	0	17.2	0	0	0
		105	0	3.92	1.96	0	0	17.2	0	0	0
		106	0	3.92	1.96	0	0	17.2	0	0	0
		107	0	3.92	1.96	0	0	17.2	0	0	0
		108	0	3.92	1.96	0	0	17.2	0	0	0
		109	0	3.92	1.96	0	0	17.2	0	0	0
		110	0	3.92	1.96	0	0	17.2	0	0	0
		111	0	3.92	1.96	0	0	17.2	0	0	0
		112	0	3.92	1.96	0	0	17.2	0	0	0
		113	0	3.92	1.96	0	0	17.2	0	0	0
		114	0	3.92	1.96	0	0	17.2	0	0	0
		115	0	3.92	1.96	0	0	17.2	0	0	0
		116	0	3.92	1.96	0	0	17.2	0	0	0
		117	0	3.92	1.96	0	0	17.2	0	0	0
		118	0	3.92	1.96	0	0	17.2	0	0	0
		119	0	3.92	1.96	0	0	17.2	0	0	0
		120	0	3.92	1.96	0	0	17.2	0	0	0
		121	0	3.92	1.96	0	0	17.2	0	0	0
		122	0	3.92	1.96	0	0	17.2	0	0	0
		123	0	3.92	1.96	0	0	17.2	0	0	0
		124	0	3.92	1.96	0	0	17.2	0	0	0
		125	0	3.92	1.96	0	0	17.2	0	0	0
		126	0	3.92	1.96	0	0	17.2	0	0	0
		127	0	3.92	1.96	0	0	17.2	0	0	0
		128	0	3.92	1.96	0	0	17.2	0	0	0
		129	0	3.92	1.96	0	0	17.2	0	0	0
		130	0	3.92	1.96	0	0	17.2	0	0	0
		131	0	3.92	1.96	0	0	17.2	0	0	0
		132	0	3.92	1.96	0	0	17.2	0	0	0
		133	0	3.92	1.96	0	0	17.2	0	0	0
		134	0	5.88	1.96	0	0	17.2	0	0	0
		135	0	5.88	1.96	0	0	17.2	0	0	0
		136	0	5.88	1.96	0	0	17.2	0	0	0
		137	0	5.88	1.96	0	0	17.2	0	0	0
		138	0	5.88	1.96	0	0	17.2	0	0	0
		139	0	5.88	1.96	0	0	17.2	0	0	0
		140	0	5.88	1.96	0	0	17.2	0	0	0
		141	0	5.88	1.96	0	0	17.2	0	0	0
		142	0	5.88	1.96	0	0	17.2	0	0	0
		143	0	5.88	1.96	0	0	17.2	0	0	0
		144	0	5.88	1.96	0	0	17.2	0	0	0
		145	0	5.88	1.96	0	0	17.2	0	0	0
		146	0	5.88	1.96	0	3.57	17.2	0	0	0
		147	0	5.88	1.96	0	3.57	17.2	0	0	0
		148	0	5.88	1.96	0	3.57	17.2	0	0	0
		149	0	5.88	1.96	0	3.57	17.2	0	0	0
		150	0	5.88	1.96	0	3.57	17.2	0	0	0
		151	0	7.84	1.96	0	3.57	17.2	0	0	0
		152	0	7.84	1.96	0	3.57	17.2	0	0	0
		153	0	7.84	1.96	0	3.57	17.2	0	0	0
		154	0	7.84	1.96	0	3.57	17.2	0	0	0
		155	0	7.84	1.96	0	3.57	17.2	0	0	0
		156	0	7.84	1.96	0	3.57	17.2	0	0	0
		157	0	7.84	1.96	0	3.57	17.2	0	0	0
		158	0	7.84	1.96	0	3.57	17.2	0	0	0
		159	0	7.84	1.96	0	3.57	17.2	0	0	0
		160	0	7.84	1.96	0	3.57	17.2	0	0	0
		161	0	7.84	1.96	0	3.57	17.2	0	0	0
		162	0	7.84	1.96	0	3.57	17.2	0	0	0
		163	0	7.84	1.96	0	3.57	17.2	0	0	0
		164	0	7.84	1.96	0	3.57	17.2	0	0	0
		165	0	7.84	1.96	0	3.57	17.2	0	0	0
		166	0	7.84	1.96	0	3.57	17.2	0	0	0
		167	0	7.84	1.96	0	3.57	17.2	0	0	0
		168	0	7.84	1.96	0	3.57	17.2	0	0	0
		169	0	7.84	1.96	0	3.57	17.2	0	0	0
		170	0	7.84	1.96	0	3.57	17.2	0	0	0
		171	0	7.84	1.96	0	3.57	17.2	0	0	0
		172	0	7.84	1.96	0	3.57	17.2	0	0	0
		173	0	7.84	1.96	0	3.57	17.2	0	0	0
		174	0	7.84	1.96	0	3.57	17.2	0	0	0
		175	0	7.84	1.96	0	3.57	17.2	0	0	0
		176	0	7.84	1.96	0	3.57	17.2	0	0	0
		177	0	7.84	1.96	0	3.57	17.2	0	0	0
		178	0	7.84	1.96	0	3.57	17.2	0	0	0
		179	0	7.84	1.96	0	3.57	17.2	0	0	0
		180	0	7.84	1.96	2.33	3.57	17.2	2.33	0	0
		181	0	7.84	1.96	2.33	3.57	17.2	2.33	0	0
		182	0	7.84	1.96	2.33	3.57	17.2	2.33	0	0
		183	0	7.84	1.96	2.33	3.57	17.2	2.33	0	0
		184	0	7.84	1.96	2.33	3.57	17.2	2.33	0	0
		185	3.7	7.84	3.92	2.33	3.57	17.2	2.33	0	0
		186	3.7	7.84	7.84	2.33	3.57	17.2	2.33	3.85	0
		187	3.7	7.84	7.84	2.33	3.57	17.2	2.33	3.85	0
		188	3.7	7.84	7.84	2.33	3.57	17.2	2.33	3.85	0
		189	3.7	7.84	7.84	2.33	3.57	17.2	2.33	3.85	0
		190	3.7	7.84	7.84	4.65	3.57	17.2	4.65	3.85	0
		191	3.7	7.84	7.84	4.65	3.57	17.2	4.65	3.85	0
		192	3.7	7.84	7.84	4.65	3.57	17.2	4.65	3.85	0
		193	7.41	7.84	7.84	4.65	3.57	17.2	4.65	3.85	0
		194	7.41	7.84	7.84	4.65	3.57	17.2	4.65	3.85	0
		195	7.41	7.84	7.84	4.65	3.57	17.2	4.65	3.85	0
		196	7.41	7.84	7.84	4.65	3.57	17.2	4.65	3.85	0
		197	7.41	7.84	7.84	4.65	3.57	17.2	4.65	3.85	0
		198	7.41	7.84	7.84	4.65	3.57	17.2	4.65	3.85	0
		199	7.41	7.84	7.84	4.65	3.57	17.2	4.65	3.85	0
		200	7.41	7.84	7.84	4.65	3.57	17.2	4.65	3.85	0
		201	7.41	7.84	7.84	4.65	3.57	17.2	4.65	3.85	0
		202	7.41	7.84	7.84	4.65	3.57	17.2	4.65	3.85	0
		203	7.41	7.84	7.84	4.65	3.57	17.2	4.65	3.85	0
		204	7.41	7.84	7.84	4.65	3.57	17.2	4.65	3.85	0
		205	7.41	7.84	7.84	4.65	3.57	17.2	4.65	3.85	0
		206	7.41	7.84	7.84	4.65	3.57	17.2	4.65	3.85	0
		207	7.41	7.84	7.84	4.65	3.57	17.2	4.65	3.85	0
		208	7.41	7.84	7.84	4.65	3.57	17.2	4.65	3.85	0
		209	7.41	7.84	7.84	4.65	3.57	17.2	4.65	3.85	0
		210	7.41	7.84	7.84	4.65	3.57	17.2	4.65	3.85	0
		211	7.41	7.84	7.84	4.65	3.57	17.2	4.65	3.85	0
		212	7.41	7.84	7.84	4.65	3.57	17.2	4.65	3.85	0
		213	7.41	7.84	7.84	4.65	3.57	17.2	4.65	3.85	0
		214	7.41	7.84	7.84	4.65	3.57	17.2	4.65	3.85	0
		215	7.41	7.84	7.84	4.65	3.57	17.2	4.65	3.85	0
		216	7.41	7.84	7.84	4.65	3.57	17.2	4.65	3.85	0
		217	7.41	7.84	7.84	4.65	3.57	17.2	4.65	3.85	0
		218	7.41	7.84	7.84	4.65	3.57	17.2	4.65	3.85	0
		219	7.41	7.84	7.84	4.65	3.57	17.2	4.65	3.85	0
		220	7.41	7.84	7.84	4.65	3.57	17.2	4.65	3.85	0
		221	7.41	7.84	7.84	4.65	3.57	17.2	4.65	3.85	0
		222	7.41	7.84	7.84	4.65	3.57	17.2	4.65	3.85	0
		223	7.41	7.84	7.84	4.65	3.57	17.2	4.65	3.85	0
		224	7.41	7.84	7.84	4.65	3.57	17.2	4.65	3.85	0
		225	7.41	7.84	7.84	4.65	3.57	17.2	4.65	3.85	0
		226	11.1	7.84	7.84	4.65	3.57	17.2	4.65	3.85	0
		227	11.1	7.84	7.84	4.65	3.57	17.2	4.65	3.85	0
		228	14.8	7.84	7.84	4.65	3.57	17.2	4.65	3.85	0
		229	14.8	7.84	7.84	4.65	3.57	17.2	4.65	3.85	0
		230	14.8	7.84	7.84	4.65	3.57	17.2	4.65	3.85	0
		231	14.8	7.84	7.84	4.65	3.57	17.2	4.65	3.85	0
		232	14.8	7.84	7.84	4.65	3.57	17.2	4.65	3.85	0
		233	14.8	9.8	7.84	4.65	3.57	17.2	4.65	3.85	0
		234	14.8	9.8	7.84	4.65	3.57	17.2	4.65	3.85	0
		235	14.8	9.8	7.84	4.65	3.57	17.2	4.65	3.85	0
		236	14.8	9.8	7.84	4.65	3.57	17.2	4.65	3.85	0
		237	22.2	9.8	7.84	4.65	3.57	17.2	4.65	3.85	0
		238	25.9	9.8	7.84	4.65	3.57	17.2	4.65	3.85	0
		239	25.9	9.8	7.84	4.65	3.57	17.2	4.65	3.85	0
		240	25.9	9.8	7.84	4.65	3.57	17.2	4.65	3.85	0
		241	25.9	9.8	7.84	4.65	3.57	17.2	4.65	3.85	0
		242	25.9	9.8	7.84	4.65	3.57	17.2	4.65	3.85	0
		243	25.9	9.8	7.84	4.65	3.57	17.2	4.65	3.85	0
		244	25.9	9.8	7.84	4.65	3.57	17.2	4.65	3.85	0
		245	25.9	9.8	7.84	4.65	3.57	17.2	4.65	3.85	0
		246	25.9	9.8	7.84	4.65	3.57	17.2	4.65	3.85	0
		247	25.9	9.8	7.84	4.65	3.57	17.2	4.65	3.85	0
		248	25.9	9.8	7.84	4.65	3.57	17.2	4.65	3.85	0
		249	29.6	9.8	7.84	4.65	3.57	17.2	4.65	3.85	0
		250	29.6	9.8	7.84	4.65	3.57	17.2	4.65	3.85	0
		251	29.6	9.8	7.84	4.65	3.57	17.2	4.65	3.85	0
		252	29.6	9.8	7.84	4.65	3.57	17.2	4.65	3.85	0
		253	29.6	9.8	7.84	4.65	3.57	17.2	4.65	3.85	0
		254	29.6	9.8	7.84	4.65	3.57	17.2	4.65	3.85	0
		255	29.6	9.8	7.84	4.65	3.57	17.2	4.65	3.85	0
		256	33.3	9.8	7.84	4.65	3.57	17.2	4.65	3.85	0
		257	33.3	9.8	7.84	4.65	3.57	17.2	4.65	3.85	0
		258	33.3	9.8	7.84	4.65	3.57	17.2	4.65	3.85	0
		259	33.3	9.8	7.84	4.65	3.57	17.2	4.65	3.85	0
		260	37	9.8	7.84	4.65	3.57	17.2	4.65	3.85	0
		261	37	9.8	7.84	4.65	3.57	17.2	4.65	3.85	5.88
		262	37	9.8	7.84	4.65	3.57	17.2	4.65	3.85	5.88
		263	44.4	9.8	7.84	4.65	3.57	17.2	4.65	3.85	5.88
		264	44.4	9.8	7.84	4.65	3.57	17.2	4.65	3.85	5.88
		265	48.1	9.8	7.84	4.65	3.57	17.2	4.65	3.85	5.88
		266	48.1	9.8	7.84	4.65	3.57	17.2	4.65	3.85	5.88
		267	51.9	9.8	7.84	4.65	3.57	17.2	4.65	3.85	5.88
		268	51.9	9.8	7.84	4.65	3.57	17.2	4.65	3.85	5.88
		269	51.9	9.8	7.84	4.65	3.57	17.2	4.65	3.85	5.88
		270	51.9	9.8	7.84	4.65	3.57	17.2	4.65	3.85	5.88
		271	51.9	9.8	7.84	4.65	3.57	17.2	4.65	3.85	5.88
		272	51.9	9.8	7.84	4.65	3.57	17.2	4.65	3.85	5.88
		273	51.9	9.8	7.84	4.65	3.57	17.2	4.65	3.85	5.88
		274	51.9	9.8	7.84	4.65	3.57	17.2	4.65	3.85	5.88
		275	51.9	9.8	7.84	4.65	3.57	17.2	4.65	3.85	5.88
		276	51.9	9.8	7.84	4.65	3.57	17.2	4.65	3.85	5.88
		277	51.9	9.8	7.84	4.65	3.57	17.2	4.65	3.85	5.88
		278	51.9	9.8	7.84	4.65	3.57	17.2	4.65	3.85	5.88
		279	51.9	9.8	7.84	4.65	3.57	17.2	4.65	3.85	5.88
		280	51.9	9.8	7.84	4.65	3.57	17.2	4.65	3.85	5.88
		281	51.9	9.8	7.84	4.65	3.57	17.2	4.65	3.85	5.88
		282	51.9	9.8	7.84	4.65	3.57	17.2	4.65	3.85	5.88
		283	51.9	9.8	7.84	4.65	3.57	17.2	4.65	3.85	5.88
		284	51.9	11.8	7.84	4.65	3.57	17.2	4.65	3.85	5.88
		285	51.9	15.7	7.84	4.65	3.57	17.2	4.65	3.85	5.88
		286	51.9	15.7	7.84	4.65	3.57	17.2	4.65	3.85	5.88
		287	51.9	7.6	15.7	4.65	3.57	17.2	4.65	3.85	5.88
		288	51.9	27.5	21.6	4.65	3.57	17.2	4.65	3.85	5.88
		289	51.9	39.2	29.4	4.65	3.57	17.2	4.65	3.85	5.88
		290	51.9	49	31.4	4.65	3.57	17.2	4.65	3.85	5.88
		291	51.9	51	39.2	4.65	3.57	17.2	4.65	3.85	5.88
		292	51.9	54.9	43.1	4.65	3.57	17.2	4.65	3.85	5.88
		293	51.9	62.7	49	4.65	3.57	17.2	4.65	3.85	5.88
		294	51.9	64.7	51	4.65	3.57	17.2	4.65	3.85	5.88
		295	51.9	72.5	52.9	4.65	3.57	17.2	4.65	3.85	5.88
		296	51.9	78.4	52.9	4.65	3.57	17.2	4.65	3.85	5.88
		297	51.9	78.4	56.9	4.65	3.57	17.2	4.65	3.85	5.88
		298	51.9	82.4	56.9	4.65	3.57	17.2	4.65	3.85	5.88
		299	51.9	82.4	56.9	4.65	3.57	17.2	4.65	3.85	5.88
		300	51.9	82.4	56.9	4.65	3.57	17.2	4.65	3.85	5.88
		301	51.9	82.4	56.9	4.65	3.57	17.2	4.65	3.85	5.88
		302	51.9	82.4	56.9	4.65	3.57	17.2	4.65	3.85	5.88
		303	51.9	82.4	56.9	4.65	3.57	17.2	4.65	3.85	5.88
		304	51.9	82.4	56.9	4.65	3.57	17.2	4.65	3.85	5.88
		305	51.9	82.4	56.9	4.65	3.57	17.2	4.65	3.85	5.88
		306	51.9	82.4	56.9	4.65	3.57	17.2	4.65	3.85	5.88
		307	51.9	82.4	56.9	4.65	3.57	17.2	4.65	3.85	5.88
		308	51.9	82.4	56.9	4.65	3.57	17.2	4.65	3.85	5.88
		309	51.9	82.4	58.8	4.65	3.57	17.2	4.65	3.85	5.88
		310	51.9	82.4	58.8	4.65	3.57	17.2	4.65	3.85	5.88
		311	51.9	82.4	58.8	4.65	3.57	17.2	4.65	3.85	5.88
		312	51.9	82.4	58.8	4.65	3.57	17.2	4.65	3.85	5.88
		313	51.9	82.4	58.8	4.65	3.57	17.2	4.65	3.85	5.88
		314	51.9	82.4	58.8	4.65	3.57	17.2	4.65	3.85	5.88
		315	51.9	82.4	58.8	4.65	3.57	17.2	4.65	3.85	5.88
		316	51.9	82.4	58.8	4.65	3.57	17.2	4.65	3.85	5.88
		317	51.9	82.4	58.8	4.65	3.57	17.2	4.65	3.85	5.88
		318	51.9	82.4	58.8	4.65	3.57	17.2	4.65	3.85	5.88
		319	51.9	82.4	58.8	4.65	3.57	17.2	4.65	3.85	5.88
		320	51.9	82.4	58.8	4.65	3.57	17.2	4.65	3.85	5.88
		321	51.9	82.4	58.8	4.65	3.57	17.2	4.65	3.85	5.88
		322	51.9	82.4	58.8	4.65	3.57	17.2	4.65	3.85	5.88
		323	51.9	82.4	58.8	4.65	3.57	17.2	4.65	3.85	5.88
		324	51.9	82.4	58.8	4.65	3.57	17.2	4.65	3.85	5.88
		325	51.9	82.4	58.8	4.65	3.57	17.2	4.65	3.85	5.88
		326	51.9	82.4	58.8	4.65	3.57	17.2	4.65	3.85	5.88
		327	51.9	82.4	58.8	4.65	3.57	17.2	4.65	3.85	5.88
		328	51.9	82.4	58.8	4.65	3.57	17.2	4.65	3.85	5.88
		329	51.9	82.4	58.8	4.65	3.57	17.2	4.65	3.85	5.88
		330	51.9	82.4	58.8	4.65	3.57	17.2	4.65	3.85	5.88
		331	51.9	82.4	58.8	4.65	3.57	17.2	4.65	3.85	5.88
		332	51.9	82.4	58.8	4.65	3.57	17.2	4.65	3.85	5.88
		333	51.9	82.4	58.8	4.65	3.57	17.2	4.65	3.85	5.88
		334	51.9	82.4	58.8	4.65	3.57	17.2	4.65	3.85	5.88
		335	51.9	82.4	58.8	4.65	3.57	17.2	4.65	3.85	5.88
		336	51.9	82.4	58.8	4.65	3.57	17.2	4.65	3.85	5.88
		337	51.9	82.4	58.8	4.65	3.57	17.2	4.65	3.85	5.88
		338	51.9	82.4	58.8	4.65	3.57	17.2	4.65	3.85	5.88
		339	51.9	82.4	58.8	4.65	3.57	17.2	4.65	3.85	5.88
		340	51.9	82.4	58.8	4.65	3.57	17.2	4.65	3.85	5.88
		341	51.9	82.4	58.8	4.65	3.57	17.2	4.65	3.85	5.88
		342	51.9	82.4	58.8	4.65	3.57	17.2	4.65	3.85	5.88
		343	51.9	82.4	58.8	4.65	3.57	17.2	4.65	3.85	5.88
		344	51.9	82.4	58.8	4.65	3.57	17.2	4.65	3.85	5.88
		345	51.9	82.4	58.8	4.65	3.57	17.2	4.65	3.85	5.88
		346	51.9	82.4	58.8	4.65	3.57	17.2	4.65	3.85	5.88
		347	51.9	82.4	58.8	4.65	3.57	17.2	4.65	3.85	5.88
		348	51.9	82.4	58.8	4.65	3.57	17.2	4.65	3.85	5.88
		349	51.9	82.4	58.8	4.65	3.57	17.2	4.65	3.85	5.88
		350	51.9	82.4	58.8	4.65	3.57	17.2	4.65	3.85	5.88
		351	51.9	82.4	58.8	4.65	3.57	17.2	4.65	3.85	5.88
		352	51.9	82.4	58.8	4.65	3.57	17.2	4.65	3.85	5.88
		353	51.9	82.4	58.8	4.65	3.57	17.2	4.65	3.85	5.88
		354	51.9	82.4	58.8	4.65	3.57	17.2	4.65	3.85	5.88
		355	51.9	82.4	58.8	4.65	3.57	17.2	4.65	3.85	5.88
		356	51.9	82.4	58.8	4.65	3.57	17.2	4.65	3.85	5.88
		357	51.9	82.4	58.8	4.65	3.57	17.2	4.65	3.85	5.88
		358	51.9	82.4	58.8	4.65	3.57	17.2	4.65	3.85	5.88
		359	51.9	82.4	58.8	4.65	3.57	17.2	4.65	3.85	5.88
		360	51.9	82.4	58.8	4.65	3.57	17.2	4.65	3.85	5.88
		361	51.9	82.4	58.8	4.65	3.57	17.2	4.65	3.85	5.88
		362	51.9	82.4	58.8	4.65	3.57	17.2	4.65	3.85	5.88
		363	51.9	82.4	58.8	4.65	3.57	17.2	4.65	3.85	5.88
		364	51.9	82.4	58.8	4.65	3.57	17.2	4.65	3.85	5.88
		365	51.9	82.4	58.8	4.65	3.57	17.2	4.65	3.85	5.88
		366	51.9	82.4	58.8	4.65	3.57	17.2	4.65	3.85	5.88
		367	51.9	82.4	58.8	4.65	3.57	17.2	4.65	3.85	5.88
		368	51.9	82.4	58.8	4.65	3.57	17.2	4.65	3.85	5.88
		369	51.9	82.4	58.8	4.65	3.57	17.2	4.65	3.85	5.88
		370	51.9	82.4	58.8	4.65	3.57	17.2	4.65	3.85	5.88
		371	51.9	82.4	58.8	4.65	3.57	17.2	4.65	3.85	5.88
		372	51.9	82.4	58.8	4.65	3.57	17.2	4.65	3.85	5.88
		373	51.9	82.4	58.8	4.65	3.57	17.2	4.65	3.85	5.88
		374	51.9	82.4	58.8	4.65	3.57	17.2	4.65	3.85	5.88
		375	51.9	82.4	58.8	4.65	3.57	17.2	4.65	3.85	5.88
		376	51.9	82.4	58.8	4.65	3.57	17.2	4.65	3.85	5.88
		377	51.9	82.4	58.8	4.65	3.57	17.2	4.65	3.85	5.88
		378	51.9	82.4	58.8	4.65	3.57	17.2	4.65	3.85	5.88
		379	51.9	82.4	58.8	4.65	3.57	17.2	4.65	3.85	5.88
		380	51.9	82.4	58.8	4.65	3.57	17.2	4.65	3.85	5.88
		381	55.6	82.4	58.8	4.65	3.57	17.2	4.65	3.85	5.88
		382	59.3	82.4	58.8	4.65	3.57	17.2	4.65	3.85	5.88
		383	63	82.4	58.8	4.65	3.57	17.2	4.65	3.85	5.88
		384	63	82.4	58.8	4.65	3.57	17.2	4.65	3.85	5.88
		385	66.7	82.4	58.8	4.65	3.57	17.2	4.65	3.85	5.88
		386	66.7	82.4	58.8	4.65	3.57	17.2	4.65	3.85	5.88
		387	66.7	82.4	58.8	4.65	3.57	17.2	4.65	3.85	5.88
		388	66.7	82.4	58.8	4.65	3.57	17.2	4.65	3.85	5.88
		389	66.7	82.4	58.8	4.65	3.57	17.2	4.65	3.85	5.88
		390	66.7	82.4	58.8	4.65	3.57	17.2	4.65	3.85	5.88
		391	66.7	82.4	58.8	4.65	3.57	17.2	4.65	3.85	5.88
		392	66.7	82.4	58.8	4.65	3.57	17.2	4.65	3.85	5.88
		393	66.7	82.4	58.8	4.65	3.57	17.2	4.65	3.85	5.88
		394	66.7	82.4	58.8	4.65	3.57	17.2	4.65	3.85	5.88
		395	66.7	82.4	58.8	4.65	3.57	17.2	4.65	3.85	5.88
		396	66.7	82.4	58.8	4.65	3.57	17.2	4.65	3.85	5.88
		397	66.7	82.4	58.8	4.65	3.57	17.2	4.65	3.85	5.88
		398	66.7	82.4	58.8	4.65	3.57	17.2	4.65	3.85	5.88
		399	66.7	82.4	58.8	4.65	3.57	17.2	4.65	3.85	5.88
		400	66.7	82.4	58.8	4.65	3.57	17.2	4.65	3.85	5.88
		401	66.7	82.4	58.8	4.65	3.57	17.2	4.65	3.85	5.88
		402	66.7	82.4	58.8	4.65	3.57	17.2	4.65	3.85	5.88
		403	66.7	82.4	58.8	4.65	3.57	17.2	4.65	3.85	5.88
		404	66.7	82.4	58.8	4.65	3.57	17.2	4.65	3.85	5.88
		405	66.7	82.4	58.8	4.65	3.57	17.2	4.65	3.85	5.88
		406	66.7	82.4	58.8	4.65	3.57	17.2	4.65	3.85	5.88
		407	66.7	82.4	58.8	4.65	3.57	17.2	4.65	3.85	5.88
		408	66.7	82.4	58.8	4.65	3.57	17.2	4.65	3.85	5.88
		409	66.7	82.4	58.8	4.65	3.57	17.2	4.65	3.85	5.88
		410	66.7	82.4	58.8	4.65	3.57	17.2	4.65	3.85	5.88
		411	66.7	82.4	58.8	4.65	3.57	17.2	4.65	3.85	5.88
		412	66.7	82.4	58.8	4.65	3.57	17.2	4.65	3.85	5.88
		413	66.7	82.4	58.8	4.65	3.57	17.2	4.65	3.85	5.88
		414	66.7	82.4	58.8	4.65	3.57	17.2	4.65	3.85	5.88
		415	66.7	82.4	58.8	4.65	3.57	17.2	4.65	3.85	5.88
		416	66.7	82.4	58.8	4.65	3.57	17.2	4.65	3.85	5.88
		417	66.7	82.4	58.8	4.65	3.57	17.2	4.65	3.85	5.88
		418	66.7	82.4	58.8	4.65	3.57	17.2	4.65	3.85	5.88
		419	66.7	82.4	58.8	4.65	3.57	17.2	4.65	3.85	5.88
		420	66.7	82.4	58.8	4.65	3.57	17.2	4.65	3.85	5.88
		421	66.7	82.4	58.8	4.65	3.57	17.2	4.65	3.85	5.88
		422	66.7	82.4	58.8	4.65	3.57	17.2	4.65	3.85	5.88
		423	66.7	82.4	58.8	4.65	3.57	17.2	4.65	3.85	5.88
		424	66.7	82.4	58.8	4.65	3.57	17.2	4.65	3.85	5.88
		425	66.7	82.4	58.8	4.65	3.57	17.2	4.65	3.85	5.88
		426	66.7	82.4	58.8	4.65	3.57	17.2	4.65	3.85	5.88
		427	66.7	82.4	58.8	4.65	3.57	17.2	4.65	3.85	5.88
		428	66.7	82.4	58.8	4.65	3.57	17.2	4.65	3.85	5.88
		429	66.7	82.4	58.8	4.65	3.57	17.2	4.65	3.85	5.88
		430	66.7	82.4	58.8	4.65	3.57	17.2	4.65	3.85	5.88
		431	66.7	82.4	58.8	4.65	3.57	17.2	4.65	3.85	5.88
		432	66.7	82.4	58.8	4.65	3.57	17.2	4.65	3.85	5.88
		433	66.7	82.4	58.8	4.65	3.57	17.2	4.65	3.85	5.88
		434	66.7	82.4	58.8	4.65	3.57	17.2	4.65	3.85	5.88
		435	66.7	82.4	58.8	4.65	3.57	17.2	4.65	3.85	5.88
		436	66.7	82.4	58.8	4.65	3.57	17.2	4.65	3.85	5.88
		437	66.7	82.4	58.8	4.65	3.57	17.2	4.65	3.85	5.88
		438	66.7	82.4	58.8	4.65	3.57	17.2	4.65	3.85	5.88
		439	66.7	82.4	58.8	4.65	3.57	17.2	4.65	3.85	5.88
		440	66.7	82.4	58.8	4.65	3.57	17.2	4.65	3.85	5.88
		441	66.7	82.4	58.8	4.65	3.57	17.2	4.65	3.85	5.88
		442	66.7	82.4	58.8	4.65	3.57	17.2	4.65	3.85	5.88
		443	66.7	82.4	58.8	4.65	3.57	17.2	4.65	3.85	5.88
		444	66.7	82.4	58.8	4.65	3.57	17.2	4.65	3.85	5.88
		445	66.7	82.4	58.8	4.65	3.57	17.2	4.65	3.85	5.88
		446	66.7	82.4	58.8	4.65	3.57	17.2	4.65	3.85	5.88
		447	66.7	82.4	58.8	4.65	3.57	17.2	4.65	3.85	5.88
		448	66.7	82.4	58.8	4.65	3.57	17.2	4.65	3.85	5.88
		449	66.7	82.4	58.8	4.65	3.57	17.2	4.65	3.85	5.88
		450	66.7	82.4	58.8	4.65	3.57	17.2	4.65	3.85	5.88
		451	66.7	82.4	58.8	4.65	3.57	17.2	4.65	3.85	5.88
		452	66.7	82.4	58.8	4.65	3.57	17.2	4.65	3.85	5.88
		453	66.7	82.4	58.8	4.65	3.57	17.2	4.65	3.85	5.88
		454	66.7	82.4	58.8	4.65	3.57	17.2	4.65	3.85	5.88
		455	66.7	82.4	58.8	4.65	3.57	17.2	4.65	3.85	5.88
		456	66.7	82.4	58.8	4.65	3.57	17.2	4.65	3.85	5.88
		457	66.7	82.4	58.8	4.65	3.57	17.2	4.65	3.85	5.88
		458	66.7	82.4	58.8	4.65	3.57	17.2	4.65	3.85	5.88
		459	66.7	82.4	58.8	4.65	3.57	17.2	4.65	3.85	5.88
		460	66.7	82.4	58.8	4.65	3.57	17.2	4.65	3.85	5.88
		461	66.7	82.4	58.8	4.65	3.57	17.2	4.65	3.85	5.88
		462	66.7	82.4	58.8	4.65	3.57	17.2	4.65	3.85	5.88
		463	66.7	82.4	58.8	4.65	3.57	17.2	4.65	3.85	5.88
		464	66.7	82.4	58.8	4.65	3.57	17.2	4.65	3.85	5.88
		465	66.7	82.4	58.8	4.65	3.57	17.2	4.65	3.85	5.88
		466	66.7	82.4	58.8	4.65	3.57	17.2	4.65	3.85	5.88
		467	66.7	82.4	58.8	4.65	3.57	17.2	4.65	3.85	5.88
		468	66.7	82.4	58.8	4.65	3.57	17.2	4.65	3.85	5.88
		469	66.7	82.4	58.8	4.65	3.57	17.2	4.65	3.85	5.88
		470	66.7	82.4	58.8	4.65	3.57	17.2	4.65	3.85	5.88
		471	66.7	82.4	58.8	4.65	3.57	17.2	4.65	3.85	5.88
		472	66.7	82.4	58.8	4.65	3.57	17.2	4.65	3.85	5.88
		473	66.7	82.4	58.8	4.65	3.57	17.2	4.65	3.85	5.88
		474	66.7	82.4	58.8	4.65	3.57	17.2	4.65	3.85	5.88
		475	66.7	82.4	58.8	4.65	3.57	17.2	4.65	3.85	5.88
		476	66.7	82.4	58.8	4.65	3.57	17.2	4.65	3.85	5.88
		477	66.7	82.4	58.8	4.65	3.57	17.2	4.65	3.85	5.88
		478	66.7	82.4	58.8	4.65	3.57	17.2	4.65	3.85	5.88
		479	66.7	82.4	58.8	4.65	3.57	17.2	4.65	3.85	5.88
		480	66.7	82.4	58.8	4.65	3.57	17.2	4.65	3.85	5.88
		481	66.7	82.4	58.8	4.65	3.57	17.2	4.65	3.85	5.88
		482	66.7	82.4	58.8	4.65	3.57	17.2	4.65	3.85	5.88
		483	66.7	82.4	58.8	4.65	3.57	17.2	4.65	3.85	5.88
		484	66.7	82.4	58.8	4.65	3.57	17.2	4.65	3.85	5.88
		485	66.7	82.4	58.8	4.65	3.57	17.2	4.65	3.85	5.88
		486	66.7	82.4	58.8	4.65	3.57	17.2	4.65	3.85	5.88
		487	66.7	82.4	58.8	4.65	3.57	17.2	4.65	3.85	5.88
		488	66.7	82.4	58.8	4.65	3.57	17.2	4.65	3.85	5.88
		489	66.7	82.4	58.8	4.65	3.57	17.2	4.65	3.85	5.88
		490	66.7	82.4	58.8	4.65	3.57	17.2	4.65	3.85	5.88
		491	66.7	82.4	58.8	9.3	3.57	17.2	4.65	3.85	5.88
		492	66.7	82.4	58.8	9.3	3.57	17.2	4.65	3.85	5.88
		493	66.7	82.4	58.8	9.3	3.57	17.2	4.65	3.85	5.88
		494	66.7	82.4	58.8	9.3	3.57	17.2	4.65	3.85	5.88
		495	66.7	82.4	58.8	9.3	3.57	17.2	4.65	3.85	5.88
		496	66.7	82.4	58.8	9.3	3.57	17.2	4.65	3.85	5.88
		497	66.7	82.4	58.8	9.3	3.57	17.2	4.65	3.85	5.88
		498	66.7	82.4	58.8	9.3	3.57	17.2	4.65	3.85	5.88
		499	66.7	82.4	58.8	9.3	3.57	17.2	4.65	3.85	5.88
		500	66.7	82.4	58.8	9.3	3.57	17.2	4.65	3.85	5.88
		501	66.7	82.4	58.8	9.3	3.57	17.2	4.65	3.85	5.88
		502	66.7	82.4	58.8	9.3	3.57	17.2	4.65	3.85	5.88
		503	66.7	82.4	58.8	9.3	3.57	17.2	4.65	3.85	5.88
		504	66.7	82.4	58.8	9.3	3.57	17.2	4.65	3.85	5.88
		505	66.7	82.4	58.8	9.3	3.57	17.2	4.65	3.85	5.88
		506	66.7	82.4	58.8	9.3	3.57	17.2	4.65	3.85	5.88
		507	66.7	82.4	58.8	9.3	3.57	17.2	4.65	3.85	5.88
		508	66.7	82.4	58.8	9.3	3.57	17.2	4.65	3.85	5.88
		509	66.7	82.4	58.8	9.3	3.57	17.2	4.65	3.85	5.88
		510	66.7	82.4	58.8	11.6	3.57	17.2	4.65	3.85	5.88
		511	66.7	82.4	58.8	11.6	3.57	17.2	4.65	3.85	5.88
		512	66.7	82.4	58.8	11.6	3.57	17.2	4.65	3.85	5.88
		513	66.7	82.4	58.8	11.6	3.57	17.2	4.65	3.85	5.88
		514	66.7	82.4	58.8	11.6	3.57	17.2	4.65	3.85	5.88
		515	66.7	82.4	58.8	11.6	3.57	17.2	4.65	3.85	5.88
		516	66.7	82.4	58.8	11.6	3.57	17.2	4.65	3.85	5.88
		517	66.7	82.4	58.8	11.6	3.57	17.2	4.65	3.85	5.88
		518	66.7	82.4	58.8	11.6	3.57	17.2	4.65	3.85	5.88
		519	66.7	82.4	58.8	11.6	3.57	17.2	4.65	3.85	5.88
		520	66.7	82.4	58.8	11.6	3.57	17.2	4.65	3.85	5.88
		521	66.7	82.4	58.8	11.6	3.57	17.2	4.65	3.85	5.88
		522	66.7	82.4	58.8	11.6	3.57	17.2	4.65	3.85	5.88
		523	66.7	82.4	58.8	11.6	3.57	17.2	4.65	3.85	5.88
		524	66.7	82.4	58.8	11.6	3.57	17.2	4.65	3.85	5.88
		525	66.7	82.4	58.8	11.6	3.57	17.2	4.65	3.85	5.88
		526	66.7	82.4	58.8	11.6	3.57	17.2	4.65	3.85	5.88
		527	66.7	82.4	58.8	11.6	3.57	17.2	4.65	3.85	5.88
		528	66.7	82.4	58.8	11.6	3.57	17.2	4.65	3.85	5.88
		529	66.7	82.4	58.8	11.6	3.57	17.2	4.65	3.85	5.88
		530	66.7	82.4	58.8	11.6	3.57	17.2	4.65	3.85	5.88
		531	66.7	82.4	58.8	11.6	3.57	17.2	4.65	3.85	5.88
		532	66.7	82.4	58.8	11.6	3.57	17.2	4.65	3.85	5.88
		533	66.7	82.4	58.8	11.6	3.57	17.2	4.65	3.85	5.88
		534	66.7	82.4	58.8	11.6	3.57	17.2	4.65	3.85	5.88
		535	66.7	82.4	58.8	11.6	3.57	17.2	4.65	3.85	5.88
		536	66.7	82.4	58.8	11.6	3.57	17.2	4.65	3.85	5.88
		537	66.7	82.4	58.8	11.6	3.57	17.2	4.65	3.85	5.88
		538	66.7	82.4	58.8	11.6	3.57	17.2	4.65	3.85	5.88
		539	66.7	82.4	58.8	11.6	3.57	17.2	4.65	3.85	5.88
		540	66.7	82.4	58.8	11.6	3.57	17.2	4.65	3.85	5.88
		541	66.7	82.4	58.8	11.6	3.57	17.2	4.65	3.85	5.88
		542	66.7	82.4	58.8	11.6	3.57	17.2	4.65	3.85	5.88
		543	66.7	82.4	58.8	11.6	3.57	17.2	4.65	3.85	5.88
		544	66.7	82.4	58.8	11.6	3.57	17.2	4.65	3.85	5.88
		545	66.7	82.4	58.8	11.6	3.57	17.2	4.65	3.85	5.88
		546	66.7	82.4	58.8	11.6	3.57	17.2	4.65	3.85	5.88
		547	66.7	82.4	58.8	11.6	3.57	17.2	4.65	3.85	5.88
		548	66.7	82.4	58.8	11.6	3.57	17.2	4.65	3.85	5.88
		549	66.7	82.4	58.8	11.6	3.57	17.2	4.65	3.85	5.88
		550	66.7	82.4	58.8	11.6	3.57	17.2	4.65	3.85	5.88
		551	66.7	82.4	58.8	11.6	3.57	17.2	4.65	3.85	5.88
		552	66.7	82.4	58.8	11.6	3.57	17.2	4.65	3.85	5.88
		553	66.7	82.4	58.8	11.6	3.57	17.2	4.65	3.85	5.88
		554	66.7	82.4	58.8	11.6	3.57	17.2	4.65	3.85	5.88
		555	66.7	82.4	58.8	11.6	3.57	17.2	4.65	3.85	5.88
		556	66.7	82.4	58.8	11.6	3.57	17.2	4.65	3.85	5.88
		557	66.7	82.4	58.8	11.6	3.57	17.2	4.65	3.85	5.88
		558	66.7	82.4	58.8	11.6	3.57	17.2	4.65	3.85	5.88
		559	66.7	82.4	58.8	11.6	3.57	17.2	4.65	3.85	5.88
		560	66.7	82.4	58.8	11.6	3.57	17.2	4.65	3.85	5.88
		561	66.7	82.4	58.8	11.6	3.57	17.2	4.65	3.85	5.88
		562	66.7	82.4	58.8	11.6	3.57	17.2	4.65	3.85	5.88
		563	66.7	82.4	58.8	11.6	3.57	17.2	4.65	3.85	5.88
		564	66.7	82.4	58.8	11.6	3.57	17.2	4.65	3.85	5.88
		565	66.7	82.4	58.8	11.6	3.57	17.2	4.65	3.85	5.88
		566	66.7	82.4	58.8	11.6	3.57	17.2	4.65	3.85	5.88
		567	66.7	82.4	58.8	11.6	3.57	17.2	4.65	3.85	5.88
		568	66.7	82.4	58.8	11.6	3.57	17.2	4.65	3.85	5.88
		569	66.7	82.4	58.8	11.6	3.57	17.2	4.65	3.85	5.88
		570	66.7	82.4	58.8	11.6	3.57	17.2	4.65	3.85	5.88
		571	66.7	82.4	58.8	11.6	3.57	17.2	4.65	3.85	5.88
		572	66.7	82.4	58.8	11.6	3.57	17.2	4.65	3.85	5.88
		573	66.7	82.4	58.8	11.6	3.57	17.2	4.65	3.85	5.88
		574	66.7	82.4	58.8	11.6	3.57	17.2	4.65	3.85	5.88
		575	66.7	82.4	58.8	11.6	3.57	17.2	4.65	3.85	5.88
		576	66.7	82.4	58.8	11.6	3.57	17.2	4.65	3.85	5.88
		577	66.7	82.4	58.8	11.6	3.57	17.2	4.65	3.85	5.88
		578	66.7	82.4	58.8	11.6	3.57	17.2	4.65	3.85	5.88
		579	66.7	82.4	58.8	11.6	3.57	17.2	4.65	3.85	5.88
		580	66.7	82.4	58.8	11.6	3.57	17.2	4.65	3.85	5.88
		581	70.4	82.4	58.8	11.6	3.57	17.2	4.65	3.85	5.88
		582	70.4	82.4	58.8	11.6	3.57	17.2	4.65	3.85	5.88
		583	70.4	82.4	58.8	11.6	3.57	17.2	4.65	3.85	5.88
		584	70.4	82.4	58.8	11.6	3.57	17.2	4.65	3.85	5.88
		585	70.4	82.4	58.8	11.6	3.57	17.2	4.65	3.85	5.88
		586	70.4	82.4	58.8	11.6	3.57	17.2	4.65	3.85	5.88
		587	70.4	82.4	58.8	11.6	3.57	17.2	4.65	3.85	5.88
		588	70.4	82.4	58.8	11.6	3.57	17.2	4.65	3.85	5.88
		589	70.4	82.4	58.8	11.6	3.57	17.2	4.65	3.85	5.88
		590	70.4	82.4	58.8	11.6	3.57	17.2	4.65	3.85	5.88
		591	70.4	82.4	58.8	11.6	3.57	17.2	4.65	3.85	5.88
		592	70.4	82.4	58.8	11.6	3.57	17.2	4.65	3.85	5.88
		593	70.4	82.4	58.8	11.6	3.57	17.2	4.65	3.85	5.88
		594	70.4	82.4	58.8	11.6	3.57	17.2	4.65	3.85	5.88
		595	70.4	82.4	58.8	11.6	3.57	17.2	4.65	3.85	5.88
		596	70.4	82.4	58.8	11.6	3.57	17.2	4.65	3.85	5.88
		597	70.4	82.4	58.8	11.6	3.57	17.2	4.65	3.85	5.88
		598	70.4	82.4	58.8	11.6	3.57	17.2	4.65	3.85	5.88
		599	70.4	82.4	58.8	11.6	3.57	17.2	4.65	3.85	5.88
		600	70.4	82.4	58.8	11.6	3.57	17.2	4.65	3.85	5.88
		601	70.4	82.4	58.8	11.6	3.57	17.2	4.65	3.85	5.88
		602	70.4	82.4	58.8	11.6	3.57	17.2	4.65	3.85	5.88
		603	70.4	82.4	58.8	11.6	3.57	17.2	4.65	3.85	5.88
		604	70.4	82.4	58.8	11.6	3.57	17.2	4.65	3.85	5.88
		605	70.4	82.4	58.8	11.6	3.57	17.2	4.65	3.85	5.88
		606	70.4	82.4	58.8	11.6	3.57	17.2	4.65	3.85	5.88
		607	70.4	82.4	58.8	11.6	3.57	17.2	4.65	3.85	5.88
		608	70.4	82.4	58.8	11.6	3.57	17.2	4.65	3.85	5.88
		609	70.4	82.4	58.8	11.6	3.57	17.2	4.65	3.85	5.88
		610	70.4	82.4	58.8	11.6	3.57	17.2	4.65	3.85	5.88
		611	70.4	82.4	58.8	11.6	3.57	17.2	4.65	3.85	5.88
		612	70.4	82.4	58.8	11.6	3.57	17.2	4.65	3.85	5.88
		613	70.4	82.4	58.8	11.6	3.57	17.2	4.65	3.85	5.88
		614	70.4	82.4	58.8	11.6	3.57	17.2	4.65	3.85	5.88
		615	70.4	82.4	58.8	11.6	3.57	17.2	4.65	3.85	5.88
		616	70.4	82.4	58.8	11.6	3.57	17.2	4.65	3.85	5.88
		617	70.4	82.4	58.8	11.6	3.57	17.2	4.65	3.85	5.88
		618	70.4	82.4	58.8	11.6	3.57	17.2	4.65	3.85	5.88
		619	70.4	82.4	58.8	11.6	3.57	17.2	4.65	3.85	5.88
		620	70.4	82.4	58.8	11.6	3.57	17.2	4.65	3.85	5.88
		621	70.4	82.4	58.8	11.6	3.57	17.2	4.65	3.85	5.88
		622	70.4	82.4	58.8	11.6	3.57	17.2	4.65	3.85	5.88
		623	70.4	82.4	58.8	11.6	3.57	17.2	4.65	3.85	5.88
		624	70.4	82.4	58.8	11.6	3.57	17.2	4.65	3.85	5.88
		625	70.4	82.4	58.8	11.6	3.57	17.2	4.65	3.85	5.88
		626	70.4	82.4	58.8	11.6	3.57	17.2	4.65	3.85	5.88
		627	70.4	82.4	58.8	11.6	3.57	17.2	4.65	3.85	5.88
		628	70.4	82.4	58.8	11.6	3.57	17.2	4.65	3.85	5.88
		629	70.4	82.4	58.8	11.6	3.57	17.2	4.65	3.85	5.88
		630	74	82.4	58.8	11.6	3.57	17.2	4.65	3.85	5.88
		631	74	82.4	58.8	11.6	3.57	17.2	4.65	3.85	5.88
		632	74	82.4	58.8	11.6	3.57	17.2	4.65	3.85	5.88
		633	74	82.4	58.8	11.6	3.57	17.2	4.65	3.85	5.88
		634	74	82.4	58.8	11.6	3.57	17.2	4.65	3.85	5.88
		635	74	82.4	58.8	11.6	3.57	17.2	4.65	3.85	5.88
		636	74	82.4	58.8	11.6	3.57	17.2	4.65	3.85	5.88
		637	74	82.4	58.8	11.6	3.57	17.2	4.65	3.85	5.88
		638	74	82.4	58.8	11.6	3.57	17.2	4.65	3.85	5.88
		639	74	82.4	58.8	11.6	3.57	17.2	4.65	3.85	5.88
		640	74	82.4	58.8	11.6	3.57	17.2	4.65	3.85	5.88
		641	74	82.4	58.8	14	3.57	17.2	4.65	3.85	5.88
		642	74	82.4	58.8	14	3.57	17.2	4.65	3.85	5.88
		643	74	82.4	58.8	14	3.57	17.2	4.65	3.85	5.88
		644	74	82.4	58.8	14	3.57	17.2	4.65	3.85	5.88
		645	74	82.4	58.8	14	3.57	17.2	4.65	3.85	5.88
		646	74	82.4	58.8	14	3.57	17.2	4.65	3.85	5.88
		647	74	82.4	58.8	14	3.57	17.2	4.65	3.85	5.88
		648	74	82.4	58.8	14	3.57	17.2	4.65	3.85	5.88
		649	74	82.4	58.8	14	3.57	17.2	4.65	3.85	5.88
		650	74	82.4	58.8	14	3.57	17.2	4.65	3.85	5.88
		651	74	82.4	58.8	14	3.57	17.2	4.65	3.85	5.88
		652	74	82.4	58.8	14	3.57	17.2	4.65	3.85	5.88
		653	74	82.4	58.8	14	3.57	17.2	4.65	3.85	5.88
		654	74	82.4	58.8	14	3.57	17.2	4.65	3.85	5.88
		655	74	82.4	58.8	14	3.57	17.2	4.65	3.85	5.88
		656	74	82.4	58.8	14	3.57	17.2	4.65	3.85	5.88
		657	74	82.4	58.8	14	3.57	17.2	4.65	3.85	5.88
		658	74	82.4	58.8	14	3.57	17.2	4.65	3.85	5.88
		659	74	82.4	58.8	14	3.57	17.2	4.65	3.85	5.88
		660	74	82.4	58.8	14	3.57	17.2	4.65	3.85	5.88

## Sheet: Figure 4d 
Figure 4d	Percentage of ROS signals changes (%)					unpaired Student's t-test
		LPS	LPS + RsLA	LPS + TAK-242		LPS/LPS + RsLA	8.40195e-25
		70.4169	-1.64134	2.75145		LPS/LPS + TAK-242	1.08714e-15
		25.2564	2.46321	3.03647
		34.9745	2.09621	1.44346
		24.4636	1.25217	-1.95397
		22.2541	5.02222	6.03175
		66.1873	-1.93657	9.36704
		25.7974	13.2407	2.3979
		16.3884	-0.99572	0.29445
		19.1419	1.14607	7.80105
		5.63302	19.066	4.93239
		38.8865	-0.42909	15.2889
		1.65064	-0.65831	1.09029
		3.18505	-1.20952	0.57867
		2.76762	-0.25508	1.40801
		53.3317	4.01211	1.20708
		6.22576	3.01436	15.3273
		25.8579	-1.67284	6.45379
		15.3907	-0.17965	5.62185
		43.3332	2.0922	5.85283
		14.364	1.31751	5.26274
		29.7123	2.47395	-0.64994
		19.983	-1.00669	1.50437
		34.0673	-2.73701	-2.48537
		40.5802	12.9567	3.92893
		12.2473	7.68993	3.52724
		7.46621	3.38201	2.03501
		22.8506	7.438	9.42553
		31.3586	0.24564	0.7764
		2.0258	2.91159	10.1382
		42.3193	8.87773	2.38194
		51.9691	0.01352	1.33142
		5.27901	3.268	0.80613
		31.8945	1.25339	26.4766
		34.7918	3.26013	1.45937
		36.0612	7.34103	8.28135
		35.4983	16.2026	9.62458
		38.443	4.49639	0.50716
		12.4179	-1.30055	1.89265
		30.3398	-0.74468	6.59186
		18.6841	7.36039	6.09439
		53.7445	-2.19838	7.60505
		18.7674	5.8123	0.54054
		59.9879	0.73102	3.75909
		20.6147	8.35704	1.72533
		28.7619	-0.42966	12.3391
		10.4586	5.8853	15.8462
		20.8087	3.74198	5.05999
		21.6282	0.5146
		36.0448	9.29501
		29.0757	-1.52368
		41.7935	0.67262
		44.7931	4.69357
		30.9359	0.12643
		26.2471	-0.9228
		49.4569	-1.33819
		25.9047	0.69676
		33.1002	2.05623
		37.2786	-0.48683
		23.0857	1.21185
		9.18821	1.32202
		2.54585	5.70752
		45.0881	-2.17745
		21.9201	2.78754
		-0.61322	1.28294
		45.322	7.31657
		35.414	3.9259
		39.1757	0.24323
		40.7526	0.3055
		69.1727	-2.21627
		19.1037	2.05867
		29.7812
		38.4449
		42.5945
		36.1882
		16.815
		2.30265
		60.3869
		14.6189
		18.9228
		19.8148
		5.65517
		36.2999
		45.7277
		31.249
		43.2292
		14.0713
		17.3669
		28.0465
		5.50061
		28.7913
		45.7164
		18.1874
		24.7236
		47.9429
		42.3751
		36.3415
		21.599
		14.5822
		20.5709
		16.7113
		35.9265
		36.623
		12.4394
		14.3789
		22.5721
		0.74374
		6.85796
		28.7182
		31.0334
		9.76904
		16.7471
		69.9337
		52.0934
		4.47205
		11.0751
		42.9262
		13.8881
		18.9599
		18.9382
		36.4646
		81.7518
		19.8908
		92.7889
				--
				--
				--
				--
				--
				--
			--	--
			--	--
			--	--
			--	--
			--	--
			--	--
			--	--
			--	--
			--	--
			--	--
			--	--
				--
				--
				--
				--
				--
				--
				--
				--
				--
				--
				--
				--
				--
				--
				--
				--
				--
				--
				--
				--
				--
				--
				--
				--
				--
				--

## Sheet: Figure 4e
Figure 4f	Percentage of cells having calcium transients
		Conditions	s-tau aggregates			s-tau monomer			WT aggregates			s-tau aggregates + RsLA			s-tau aggregates + TAK-242				two-way mixed ANOVA	F(1,4)	p	compare % of cells having calcium transients at 10 time points evenly distributed across the entire expeirment
		time (sec)	Exp.1	Exp.2	Exp.3	Exp.1	Exp.2	Exp.3	Exp.1	Exp.2	Exp.3	Exp.1	Exp.2	Exp.3	Exp.1	Exp.2	Exp.3		s-tau aggregates/s-tau monomers	110.142	0.000466017
		1	0	0	0	0	0	0	0	0	0	0	0	0	0	0	0		s-tau aggregates/WT aggregates	174.88	0.000188926
		2	0	0	0	0	0	0	0	0	0	0	0	0	0	0	0		s-tau aggregates/s-tau aggregates + RsLA	184.601	0.000169887
		3	0	0	0	0	0	0	0	0	0	0	0	0	0	0	0		s-tau aggregates/s-tau aggregates + TAK-242	170.113	0.000199455
		4	0	0	0	0	0	0	0	0	0	0	0	0	0	0	0
		5	0	0	0	0	0	0	0	0	0	0	0	0	0	0	0
		6	0	0	0	0	0	0	0	0	0	0	0	0	0	0	0
		7	0	0	0	0	0	0	0	0	0	0	0	0	0	0	0
		8	0	0	0	0	0	0	0	0	0	0	0	0	0	0	0
		9	0	0	0	0	0	0	0	0	0	0	0	0	0	0	0
		10	0	0	0	0	0	0	0	0	0	0	0	0	0	0	0
		11	0	0	0	0	0	0	0	0	0	0	0	0	0	0	0
		12	0	0	0	0	0	0	0	0	0	0	0	0	0	0	0
		13	0	0	0	0	0	0	0	0	0	0	0	0	0	0	0
		14	0	0	0	0	0	0	0	0	0	0	0	0	0	0	0
		15	0	0	0	0	0	0	0	0	0	0	0	0	0	0	0
		16	0	0	0	0	0	0	0	0	0	0	0	0	0	0	0
		17	0	0	0	0	0	0	0	0	0	0	0	0	0	0	0
		18	0	0	0	0	0	0	0	0	0	0	0	0	0	0	0
		19	0	0	0	0	0	0	0	0	0	0	0	0	0	0	0
		20	0	0	0	0	0	0	0	0	0	0	0	0	0	0	0
		21	0	0	0	3.03	0	0	0	0	0	0	0	0	0	0	0
		22	0	0	0	3.03	0	0	0	0	0	0	0	0	0	0	0
		23	0	0	0	3.03	0	0	0	0	0	0	0	0	0	0	0
		24	0	0	0	3.03	0	0	0	0	0	0	0	0	0	0	0
		25	0	0	0	3.03	0	0	0	0	0	0	0	0	0	0	0
		26	0	0	0	3.03	0	0	0	0	0	0	0	0	0	0	0
		27	0	0	0	3.03	0	0	0	0	0	0	0	0	0	0	0
		28	0	0	0	3.03	0	0	0	0	0	0	0	0	0	0	0
		29	0	0	0	3.03	0	0	0	0	0	0	0	0	0	0	0
		30	0	0	0	3.03	0	0	0	0	0	0	0	0	0	0	0
		31	0	0	0	3.03	0	0	0	0	0	0	0	0	0	0	0
		32	0	0	0	3.03	0	0	0	0	0	0	0	0	0	0	0
		33	0	0	0	3.03	0	0	0	0	0	0	0	0	0	0	0
		34	0	0	0	3.03	0	0	0	0	0	0	0	0	0	0	0
		35	0	0	0	9.09	0	0	0	0	0	0	0	0	0	0	0
		36	0	0	0	9.09	0	0	0	0	0	0	0	0	0	0	0
		37	0	0	0	9.09	0	0	0	0	0	0	0	0	0	0	0
		38	0	0	0	9.09	0	0	0	0	0	0	0	0	0	0	0
		39	0	0	0	9.09	0	0	0	0	0	0	0	0	0	0	0
		40	0	0	0	9.09	0	0	0	0	0	0	0	0	0	0	0
		41	0	0	0	9.09	0	0	0	0	0	0	0	0	0	0	0
		42	0	0	0	9.09	0	0	0	0	0	0	0	0	0	0	0
		43	0	0	0	9.09	0	0	0	0	2.38095	0	0	0	0	0	0
		44	0	0	0	9.09	0	0	0.66667	0	2.38095	0	0	0	0	0	0
		45	0	0	0	9.09	0	0	0.66667	0	2.38095	0	0	0	0	0	0
		46	0	0	0	9.09	0	0	0.66667	0	2.38095	0	0	0	0	0	0
		47	0	0	0	9.09	0	0	0.66667	0	2.38095	0	0	0	0	0	0
		48	0	0	0	9.09	0	0	0.66667	0	2.38095	0	0	0	0	0	0
		49	0	0	0	9.09	0	0	0.66667	0	2.38095	0	0	0	0	0	0
		50	0	0	0	9.09	0	0	0.66667	0	2.38095	0	0	0	0	0	0
		51	0	0	0	9.09	0	0	0.66667	0	2.38095	0	0	0	0	0	0
		52	0	0	0	9.09	0	0	0.66667	0	2.38095	0	0	0	0	0	0
		53	0	0	0	9.09	0	0	0.66667	0	2.38095	0	0	0	0	0	0
		54	0	0	0	9.09	0	0	0.66667	0	2.38095	0	0	0	0	0	0
		55	0	0	0	9.09	0	0	0.66667	0	2.38095	0	0	0	0	0	0
		56	0	0	0	9.09	0	0	0.66667	0	2.38095	0	0	0	0	0	0
		57	0	0	0	9.09	0	0	0.66667	0	2.38095	0	0	0	0	0	0
		58	0	0	0	9.09	0	0	0.66667	0	2.38095	0	0	0	0	0	0
		59	0	0	0	9.09	0	0	0.66667	0	2.38095	0	0	0	0	0	0
		60	0	0	0	9.09	0	0	0.66667	0	2.38095	0	0	0	0	0	0
		61	0	0	0	9.09	0	0	0.66667	0	2.38095	0	0	0	0	0	0
		62	0	0	0	9.09	0	0	0.66667	0	2.38095	0	0	0	0	0	0
		63	0	0	0	9.09	0	0	0.66667	0	2.38095	0	0	0	0	0	0
		64	0	0	0	9.09	0	0	0.66667	0	2.38095	0	0	0	0	0	0
		65	0	0	0	9.09	0	0	0.66667	0	2.38095	0	0	0	0	0	0
		66	0	0	0	9.09	0	0	0.66667	0	2.38095	0	0	0	0	0	0
		67	0	0	0	9.09	0	0	0.66667	0	2.38095	0	0	0	0	0	0
		68	0	0	0	9.09	0	0	0.66667	0	2.38095	0	0	0	0	0	0
		69	0	0	0	9.09	0	0	0.66667	0	2.38095	0	0	0	0	0	0
		70	0	0	0	9.09	0	0	0.66667	0	2.38095	0	0	0	0	0	0
		71	0	0	0	9.09	0	0	0.66667	0	2.38095	0	0	0	0	0	0
		72	0	0	0	9.09	0	0	0.66667	0	2.38095	0	0	0	0	0	0
		73	0	0	0	9.09	0	0	0.66667	0	2.38095	0	0	0	0	0	0
		74	0	0	0	9.09	0	0	0.66667	0	2.38095	0	0	0	0	0	0
		75	0	0	0	9.09	0	0	0.66667	0	2.38095	0	0	0	0	0	0
		76	0	0	0	9.09	0	0	0.66667	0	2.38095	0	0	0	0	0	0
		77	0	0	0	9.09	0	0	0.66667	0	2.38095	0	0	0	0	0	0
		78	0	0	0	9.09	0	0	0.66667	0	2.38095	0	0	0	0	0	0
		79	0	0	0	9.09	0	0	0.66667	0	2.38095	0	0	0	0	0	0
		80	0	0	0	9.09	0	0	0.66667	0	2.38095	0	0	0	0	0	0
		81	0	0	0	9.09	0	0	0.66667	0	2.38095	0	0	0	0	0	0
		82	0	0	0	9.09	0	0	0.66667	0	2.38095	0	0	0	0	0	2.78
		83	0	0	0	9.09	0	0	0.66667	0	2.38095	0	0	0	0	0	2.78
		84	0	0	0	9.09	0	0	0.66667	0	2.38095	0	0	0	0	0	2.78
		85	0	0	0	9.09	0	0	0.66667	0	2.38095	0	0	0	0	0	2.78
		86	0	0	0	9.09	0	0	0.66667	0	2.38095	0	0	0	0	0	2.78
		87	0	0	0	9.09	0	0	0.66667	0	2.38095	0	0	0	0	0	2.78
		88	0	0	0	9.09	0	0	0.66667	0	2.38095	0	0	0	0	0	2.78
		89	0	0	0	9.09	0	0	0.66667	0	2.38095	0	0	0	0	0	2.78
		90	0	0	0	9.09	0	0	0.66667	0	2.38095	0	0	0	0	0	2.78
		91	0	0	0	9.09	0	0	0.66667	0	2.38095	0	0	0	0	0	2.78
		92	0	0	0	9.09	0	0	0.66667	0	2.38095	0	0	0	0	0	2.78
		93	0	0	0	9.09	0	0	0.66667	0	2.38095	0	0	0	0	0	2.78
		94	0	0	0	9.09	0	0	0.66667	0	2.38095	0	0	0	0	0	2.78
		95	0	0	0	9.09	0	0	0.66667	0	2.38095	0	0	0	0	0	2.78
		96	0	0	0	9.09	0	0	0.66667	0	2.38095	0	0	0	0	0	2.78
		97	0	0	0	9.09	0	0	0.66667	0	2.38095	0	0	0	0	0	2.78
		98	0	0	0	9.09	0	0	0.66667	0	2.38095	0	0	0	0	0	2.78
		99	0	0	0	9.09	0	0	0.66667	0	2.38095	0	0	0	0	0	2.78
		100	0	0	0	9.09	0	0	0.66667	0	2.38095	0	0	0	0	0	2.78
		101	0	0	0	9.09	0	0	0.66667	0	2.38095	0	0	0	0	0	2.78
		102	0	0	0	9.09	0	0	0.66667	0	2.38095	0	0	0	0	0	2.78
		103	0	0	0	9.09	0	0	0.66667	0	2.38095	0	0	0	0	0	2.78
		104	0	0	0	9.09	0	0	0.66667	0	2.38095	0	0	0	0	4	2.78
		105	0	0	0	9.09	0	0	0.66667	0	2.38095	0	0	0	0	4	2.78
		106	0	0	0	9.09	0	0	0.66667	0	2.38095	0	0	0	0	4	2.78
		107	0	0	0	9.09	0	0	0.66667	0	2.38095	0	0	0	0	4	2.78
		108	0	0	0	9.09	2.75	0	0.66667	0	2.38095	0	0	0	0	4	2.78
		109	0	0	0	9.09	2.75	0	0.66667	0	2.38095	0	0	0	0	4	2.78
		110	0	0	0	9.09	2.75	0	0.66667	0	2.38095	0	0	0	0	4	2.78
		111	0	0	0	9.09	2.75	0	0.66667	0	2.38095	0	0	0	0	4	2.78
		112	0	0	0	9.09	2.75	0	0.66667	0	2.38095	0	0	0	0	4	2.78
		113	0	0	0	9.09	2.75	0	0.66667	0	2.38095	0	0	0	0	4	2.78
		114	0	0	0	9.09	2.75	0	0.66667	0	2.38095	0	0	0	0	4	2.78
		115	0	0	0	9.09	2.75	0	0.66667	0	2.38095	0	0	0	0	4	2.78
		116	0	0	0	9.09	2.75	0	0.66667	0	2.38095	0	0	0	0	4	2.78
		117	0	0	0	9.09	2.75	0	2	0	2.38095	0	0	0	0	4	2.78
		118	0	0	0	9.09	2.75	0	2	0	2.38095	0	0	0	0	4	2.78
		119	0	0	0	9.09	2.75	0	2	0	2.38095	0	0	0	0	4	2.78
		120	0	0	0	9.09	2.75	0	2	0	2.38095	0	0	0	0	4	2.78
		121	0	0	0	9.09	2.75	0	2	0	2.38095	0	0	0	0	4	2.78
		122	0	0	0	9.09	2.75	0	2	0	2.38095	0	0	0	0	4	2.78
		123	0	0	0	9.09	2.75	0	2	0	2.38095	0	0	0	0	4	2.78
		124	0	0	0	9.09	2.75	0	2	0	2.38095	0	0	0	0	4	2.78
		125	0	0	0	9.09	2.75	0	2	0	2.38095	0	0	0	0	4	2.78
		126	0	0	0	9.09	2.75	0	2	0	2.38095	0	0	0	0	4	2.78
		127	0	0	0	9.09	2.75	0	2	0	2.38095	0	0	0	0	4	2.78
		128	0	0	0	9.09	2.75	0	2	0	2.38095	0	0	0	0	4	2.78
		129	0	0	0	9.09	2.75	0	2	0	2.38095	0	0	0	0	4	2.78
		130	0	0	0	9.09	2.75	0	2	0	2.38095	0	0	0	0	4	2.78
		131	0	0	0	9.09	2.75	0	2	0	2.38095	0	0	0	0	4	2.78
		132	0	0	0	9.09	2.75	0	2	0	2.38095	0	0	0	0	4	2.78
		133	0	0	0	9.09	2.75	0	2	0	2.38095	0	0	0	0	4	2.78
		134	0	0	0	9.09	2.75	0	2	0	2.38095	0	0	0	0	4	2.78
		135	0	0	0	9.09	2.75	0	2	0	2.38095	0	0	0	0	4	2.78
		136	0	0	0	9.09	2.75	0	2	0	2.38095	0	0	0	0	4	2.78
		137	0	0	0	9.09	2.75	0	2	0	2.38095	0	0	0	0	4	2.78
		138	0	0	0	9.09	2.75	0	2	0	2.38095	0	0	0	0	4	2.78
		139	0	0	0	9.09	2.75	0	2	0	2.38095	0	0	0	0	4	2.78
		140	0	0	0	9.09	2.75	0	2	0	2.38095	0	0	0	0	4	2.78
		141	0	0	0	9.09	2.75	0	2	0	2.38095	0	0	0	0	4	2.78
		142	0	0	0	9.09	2.75	0	2	0	2.38095	0	0	0	0	4	2.78
		143	0	0	0	9.09	2.75	0	2	0	2.38095	0	0	0	0	4	2.78
		144	0	0	0	9.09	2.75	0	2	0	2.38095	0	0	0	0	4	2.78
		145	0	0	0	9.09	2.75	0	2	0	2.38095	0	0	0	0	4	2.78
		146	0	0	0	9.09	2.75	0	2	0	2.38095	0	0	0	0	4	2.78
		147	0	0	0	9.09	2.75	0	2	0	2.38095	0	0	0	0	4	2.78
		148	0	0	0	9.09	2.75	0	2	0	2.38095	0	0	0	0	4	2.78
		149	0	0	0	9.09	2.75	0	2	0	2.38095	0	0	0	0	4	2.78
		150	0	0	0	9.09	2.75	0	2	0	2.38095	0	0	0	0	4	2.78
		151	0	0	0	9.09	2.75	0	2	0	2.38095	0	0	0	0	4	2.78
		152	0	0	0	9.09	2.75	0	2	0	2.38095	0	0	0	0	4	2.78
		153	0	0	0	9.09	2.75	0	2	0	2.38095	0	0	0	0	4	2.78
		154	0	0	0	9.09	2.75	0	2	0	2.38095	0	0	0	0	4	2.78
		155	0	0	0	9.09	2.75	0	2	0	2.38095	0	0	0	0	4	2.78
		156	0	0	0	9.09	2.75	0	2	0	2.38095	0	0	0	0	4	2.78
		157	0	0	0	9.09	2.75	0	2	0	2.38095	0	0	0	0	4	2.78
		158	0	0	0	9.09	2.75	0	2	0	2.38095	0	0	0	0	4	2.78
		159	0	0	0	9.09	2.75	0	2	0	2.38095	0	0	0	0	4	2.78
		160	0	0	0	9.09	2.75	0	2	0	2.38095	0	0	0	0	4	2.78
		161	0	0	0	9.09	2.75	0	2	0	2.38095	0	0	0	0	4	2.78
		162	0	0	0	9.09	2.75	0	2	0	2.38095	0	0	0	0	4	2.78
		163	0	0	0	9.09	2.75	0	2	0	2.38095	0	0	0	0	4	2.78
		164	0	0	0	9.09	2.75	0	2	0	2.38095	0	0	0	0	4	2.78
		165	0	0	0	9.09	2.75	0	2	0	2.38095	0	0	0	0	4	2.78
		166	4.17	0	0	9.09	2.75	0	2	0	2.38095	0	0	0	0	4	2.78
		167	4.17	0	0	9.09	2.75	0	2	0	2.38095	0	0	0	0	4	2.78
		168	4.17	0	0	9.09	2.75	0	2	0	2.38095	0	0	0	0	4	2.78
		169	4.17	0	0	9.09	2.75	0	2	0	2.38095	0	0	0	0	4	2.78
		170	4.17	0	0	9.09	2.75	0	2	0	2.38095	0	0	0	0	4	2.78
		171	4.17	0	0	9.09	2.75	0	2	0	2.38095	0	0	0	0	4	2.78
		172	4.17	0	0	9.09	2.75	0	2	0	2.38095	0	0	0	0	4	2.78
		173	4.17	0	0	9.09	2.75	0	2	0	2.38095	0	0	0	0	4	2.78
		174	4.17	0	0	9.09	2.75	0	2	0	2.38095	0	0	0	0	4	2.78
		175	4.17	0	0	9.09	2.75	0	2	0	2.38095	0	0	0	0	4	2.78
		176	4.17	0	3.13	9.09	2.75	0	2	0	2.38095	0	0	0	0	4	2.78
		177	4.17	0	3.13	9.09	2.75	0	2	0	2.38095	0	0	0	0	4	2.78
		178	4.17	0	3.13	9.09	2.75	0	2	0	2.38095	0	0	0	0	4	2.78
		179	4.17	0	3.13	9.09	2.75	0	2	0	2.38095	0	0	0	0	4	2.78
		180	4.17	0	3.13	9.09	2.75	0	2	0	2.38095	0	0	0	0	4	2.78
		181	8.33	0	3.13	9.09	2.75	0	2	0	2.38095	0	0	0	0	4	2.78
		182	8.33	0	3.13	9.09	2.75	0	2	0	2.38095	0	0	0	0	4	2.78
		183	8.33	0	3.13	9.09	2.75	0	2	0	2.38095	0	0	0	0	4	2.78
		184	8.33	0	3.13	9.09	2.75	0	2	0	2.38095	0	0	0	0	4	2.78
		185	8.33	0	3.13	9.09	2.75	0	2	0	2.38095	0	0	0	0	4	2.78
		186	8.33	0	3.13	9.09	2.75	0	2	0	2.38095	0	0	0	0	4	2.78
		187	8.33	0	3.13	9.09	2.75	0	2	0	2.38095	0	0	0	0	4	2.78
		188	8.33	0	3.13	9.09	2.75	0	2	0	2.38095	0	0	0	0	4	2.78
		189	8.33	0	3.13	9.09	2.75	0	2	0	2.38095	0	0	0	0	4	2.78
		190	8.33	0	3.13	9.09	2.75	0	2	0	2.38095	0	0	0	0	4	2.78
		191	8.33	0	3.13	9.09	2.75	0	2	0	2.38095	0	0	0	0	4	2.78
		192	8.33	0	3.13	9.09	2.75	0	2	0	2.38095	0	0	0	0	4	2.78
		193	8.33	0	3.13	9.09	2.75	0	2	0	2.38095	0	0	0	0	4	2.78
		194	8.33	0	3.13	9.09	2.75	0	2	0	2.38095	0	0	0	0	4	2.78
		195	8.33	0	3.13	9.09	2.75	0	2	0	2.38095	0	0	0	0	4	2.78
		196	8.33	0	3.13	9.09	2.75	0	2	0	2.38095	0	0	0	0	4	2.78
		197	8.33	0	3.13	9.09	2.75	0	2.66667	0	2.38095	0	0	0	0	4	2.78
		198	8.33	0	3.13	9.09	2.75	0	2.66667	0	2.38095	0	0	0	0	4	2.78
		199	8.33	0	3.13	9.09	2.75	0	2.66667	0	2.38095	0	0	0	0	4	2.78
		200	8.33	0	6.25	9.09	2.75	0	2.66667	0	2.38095	0	0	0	0	4	2.78
		201	8.33	0	6.25	9.09	2.75	0	2.66667	0	2.38095	0	0	0	0	4	2.78
		202	8.33	0	6.25	9.09	2.75	0	2.66667	0	2.38095	0	0	0	0	4	2.78
		203	8.33	0	6.25	9.09	2.75	0	2.66667	0	2.38095	0	0	0	0	4	2.78
		204	8.33	0	6.25	9.09	2.75	0	2.66667	0	2.38095	0	0	0	0	4	2.78
		205	8.33	0	6.25	9.09	2.75	0	2.66667	0	2.38095	0	0	0	0	4	2.78
		206	8.33	0	6.25	9.09	2.75	0	2.66667	0	2.38095	0	0	0	0	4	2.78
		207	8.33	0	6.25	9.09	2.75	0	2.66667	0	2.38095	0	0	0	0	4	2.78
		208	8.33	4	6.25	9.09	2.75	0	2.66667	0	2.38095	0	0	0	0	4	2.78
		209	8.33	4	6.25	9.09	2.75	0	2.66667	0	2.38095	0	0	0	0	4	2.78
		210	8.33	4	6.25	9.09	2.75	0	2.66667	0	2.38095	0	0	0	0	4	2.78
		211	8.33	4	6.25	9.09	2.75	0	2.66667	0	2.38095	0	0	0	0	4	2.78
		212	8.33	4	6.25	9.09	2.75	0	2.66667	0	2.38095	0	0	0	0	4	2.78
		213	8.33	4	6.25	9.09	2.75	0	2.66667	0	2.38095	0	0	0	0	4	2.78
		214	8.33	4	6.25	9.09	2.75	0	2.66667	0	2.38095	0	0	0	0	4	2.78
		215	8.33	4	6.25	9.09	2.75	0	2.66667	0	2.38095	0	0	0	0	4	2.78
		216	8.33	4	6.25	9.09	2.75	0	2.66667	0	2.38095	0	0	0	0	4	2.78
		217	8.33	4	6.25	9.09	2.75	0	2.66667	0	2.38095	0	0	0	0	4	2.78
		218	8.33	4	6.25	9.09	2.75	0	2.66667	0	4.7619	0	0	0	0	4	2.78
		219	8.33	4	6.25	9.09	2.75	0	2.66667	0	4.7619	0	0	0	0	4	2.78
		220	8.33	4	6.25	9.09	2.75	0	2.66667	0	4.7619	0	0	0	0	4	2.78
		221	8.33	4	6.25	9.09	2.75	0	2.66667	0	4.7619	0	0	0	0	4	2.78
		222	8.33	4	6.25	9.09	2.75	0	2.66667	0	4.7619	0	0	0	0	4	2.78
		223	8.33	4	6.25	9.09	2.75	0	2.66667	0	4.7619	0	0	0	0	4	2.78
		224	8.33	4	6.25	9.09	2.75	0	2.66667	0	4.7619	0	0	0	0	4	2.78
		225	8.33	4	6.25	9.09	2.75	0	2.66667	0	4.7619	0	0	0	0	4	2.78
		226	8.33	4	6.25	9.09	2.75	0	2.66667	0	4.7619	0	0	0	0	4	2.78
		227	8.33	4	6.25	9.09	2.75	0	2.66667	0	4.7619	0	0	0	0	4	2.78
		228	8.33	4	6.25	9.09	2.75	0	2.66667	0	4.7619	0	0	0	0	4	2.78
		229	8.33	4	6.25	9.09	2.75	0	2.66667	0	4.7619	0	0	0	0	4	2.78
		230	8.33	4	6.25	9.09	2.75	0	2.66667	0	4.7619	0	0	0	0	4	2.78
		231	8.33	4	6.25	9.09	2.75	0	2.66667	0	4.7619	0	0	0	0	4	2.78
		232	8.33	4	6.25	9.09	2.75	0	2.66667	0	4.7619	0	0	0	0	4	2.78
		233	8.33	4	6.25	9.09	2.75	0	2.66667	0	4.7619	0	0	0	0	4	2.78
		234	8.33	4	6.25	9.09	2.75	0	2.66667	0	4.7619	0	0	0	0	4	2.78
		235	8.33	4	6.25	9.09	2.75	0	2.66667	0	4.7619	0	0	0	0	4	2.78
		236	8.33	4	6.25	9.09	2.75	0	2.66667	0	4.7619	0	0	0	0	4	2.78
		237	8.33	4	6.25	9.09	2.75	0	2.66667	0	4.7619	0	0	0	0	4	2.78
		238	8.33	4	6.25	9.09	2.75	0	2.66667	0	4.7619	0	0	0	0	4	2.78
		239	8.33	4	6.25	9.09	2.75	0	2.66667	0	4.7619	0	0	0	0	4	2.78
		240	8.33	4	6.25	9.09	2.75	0	2.66667	0	4.7619	0	0	0	0	4	2.78
		241	8.33	4	6.25	9.09	2.75	0	2.66667	0	4.7619	0	0	0	0	4	2.78
		242	8.33	4	6.25	9.09	2.75	0	2.66667	0	4.7619	0	0	0	0	4	2.78
		243	8.33	4	6.25	9.09	2.75	0	2.66667	0	4.7619	0	0	0	0	4	2.78
		244	8.33	4	6.25	9.09	2.75	0	2.66667	0	4.7619	0	0	0	0	4	2.78
		245	8.33	4	6.25	9.09	2.75	0	2.66667	0	4.7619	0	0	0	0	4	2.78
		246	8.33	4	6.25	9.09	2.75	0	2.66667	0	4.7619	0	0	0	0	4	2.78
		247	8.33	4	6.25	9.09	2.75	0	2.66667	0	4.7619	0	0	0	0	4	2.78
		248	8.33	4	6.25	9.09	2.75	0	2.66667	0	4.7619	0	0	0	0	4	2.78
		249	12.5	4	6.25	9.09	2.75	0	2.66667	0	4.7619	0	0	0	0	4	2.78
		250	12.5	4	6.25	9.09	2.75	0	2.66667	0	4.7619	0	0	0	0	4	2.78
		251	12.5	4	6.25	9.09	2.75	0	2.66667	0	4.7619	0	0	0	0	4	2.78
		252	12.5	4	6.25	9.09	2.75	0	2.66667	0	4.7619	0	0	0	0	4	2.78
		253	12.5	4	6.25	9.09	2.75	0	2.66667	0	4.7619	0	0	0	0	4	2.78
		254	12.5	4	6.25	9.09	2.75	0	2.66667	0	4.7619	0	0	0	0	4	2.78
		255	12.5	4	6.25	9.09	2.75	0	2.66667	0	4.7619	0	0	0	0	4	2.78
		256	12.5	4	6.25	9.09	2.75	0	2.66667	0	4.7619	0	0	0	0	4	2.78
		257	12.5	4	6.25	9.09	2.75	0	2.66667	0	4.7619	0	0	0	0	4	2.78
		258	12.5	4	6.25	9.09	2.75	0	2.66667	0	4.7619	0	0	0	0	4	2.78
		259	12.5	4	6.25	9.09	2.75	0	2.66667	0	4.7619	0	0	0	0	4	2.78
		260	12.5	4	6.25	9.09	2.75	0	2.66667	0	4.7619	0	0	0	0	4	2.78
		261	12.5	4	6.25	9.09	2.75	0	2.66667	0	4.7619	0	0	0	0	4	2.78
		262	12.5	4	6.25	9.09	2.75	0	2.66667	0	4.7619	0	0	0	0	4	2.78
		263	12.5	4	6.25	9.09	2.75	0	2.66667	0	4.7619	0	0	0	0	4	2.78
		264	12.5	4	6.25	9.09	2.75	0	2.66667	0	4.7619	0	0	0	0	4	2.78
		265	12.5	8	6.25	9.09	2.75	0	2.66667	0	4.7619	0	0	0	0	4	2.78
		266	12.5	8	6.25	9.09	2.75	0	2.66667	0	4.7619	0	0	0	0	4	2.78
		267	12.5	8	6.25	9.09	2.75	0	2.66667	0	4.7619	0	0	0	0	4	2.78
		268	12.5	8	6.25	9.09	2.75	0	2.66667	0	4.7619	0	0	0	0	4	2.78
		269	12.5	8	6.25	9.09	2.75	0	2.66667	0	4.7619	0	0	0	0	4	2.78
		270	12.5	8	6.25	9.09	2.75	0	2.66667	0	4.7619	0	0	0	0	4	2.78
		271	12.5	8	6.25	9.09	2.75	0	2.66667	0	4.7619	0	0	0	0	4	2.78
		272	12.5	8	6.25	9.09	2.75	0	2.66667	0	4.7619	0	0	0	0	4	2.78
		273	12.5	8	6.25	9.09	2.75	0	2.66667	0	4.7619	0	0	0	0	4	2.78
		274	12.5	8	6.25	9.09	2.75	0	2.66667	0	4.7619	0	0	0	0	4	2.78
		275	12.5	8	6.25	9.09	2.75	0	2.66667	0	4.7619	0	0	0	0	4	2.78
		276	12.5	8	6.25	9.09	2.75	0	2.66667	0	4.7619	0	0	0	0	4	2.78
		277	12.5	8	6.25	9.09	2.75	0	2.66667	0	4.7619	0	0	0	0	4	2.78
		278	12.5	8	6.25	9.09	2.75	0	2.66667	0	4.7619	0	0	0	0	4	2.78
		279	12.5	8	6.25	9.09	2.75	0	2.66667	0	4.7619	0	0	0	0	4	2.78
		280	12.5	8	6.25	9.09	2.75	0	2.66667	0	4.7619	0	0	0	0	4	2.78
		281	12.5	8	6.25	9.09	2.75	0	2.66667	0	4.7619	0	0	0	0	4	2.78
		282	12.5	8	6.25	9.09	2.75	0	2.66667	0	4.7619	0	0	0	0	4	2.78
		283	12.5	8	6.25	9.09	2.75	0	2.66667	0	4.7619	0	0	0	0	4	2.78
		284	12.5	8	6.25	9.09	2.75	0	2.66667	0	4.7619	0	0	0	0	4	2.78
		285	12.5	8	6.25	9.09	2.75	0	2.66667	0	4.7619	0	0	0	0	4	2.78
		286	12.5	8	6.25	9.09	2.75	0	2.66667	0	4.7619	0	0	0	0	4	2.78
		287	12.5	8	6.25	9.09	2.75	0	2.66667	0	4.7619	0	0	0	0	4	2.78
		288	12.5	8	6.25	9.09	2.75	0	2.66667	0	4.7619	0	0	0	0	4	2.78
		289	12.5	8	6.25	9.09	2.75	0	2.66667	0	4.7619	0	0	0	0	4	2.78
		290	12.5	8	6.25	9.09	2.75	0	2.66667	0	4.7619	0	0	0	0	4	2.78
		291	12.5	8	6.25	9.09	2.75	0	2.66667	0	4.7619	0	0	0	0	4	2.78
		292	12.5	8	6.25	9.09	2.75	0	2.66667	0	4.7619	0	0	0	0	4	2.78
		293	12.5	12	6.25	9.09	2.75	0	2.66667	0	4.7619	0	0	0	0	4	2.78
		294	12.5	16	6.25	9.09	2.75	0	2.66667	0	4.7619	0	0	0	0	4	2.78
		295	12.5	16	6.25	9.09	2.75	0	2.66667	0	4.7619	0	0	0	0	4	2.78
		296	12.5	16	6.25	9.09	2.75	0	2.66667	0	4.7619	0	0	0	0	4	2.78
		297	12.5	16	6.25	9.09	2.75	0	2.66667	0	4.7619	0	0	0	0	4	2.78
		298	12.5	28	9.38	9.09	2.75	0	2.66667	0	4.7619	0	0	0	0	4	2.78
		299	12.5	44	9.38	9.09	2.75	0	2.66667	0	4.7619	0	0	0	0	4	2.78
		300	12.5	56	9.38	9.09	2.75	0	2.66667	0	4.7619	0	0	0	0	4	2.78
		301	12.5	68	9.38	9.09	2.75	0	2.66667	0	4.7619	0	0	0	0	4	2.78
		302	16.7	76	21.9	9.09	2.75	0	2.66667	0	4.7619	0	0	0	0	4	2.78
		303	16.7	84	28.1	9.09	2.75	0	2.66667	0	4.7619	0	0	0	0	4	2.78
		304	16.7	88	40.6	9.09	2.75	0	2.66667	0	4.7619	0	0	0	0	4	2.78
		305	16.7	88	62.5	9.09	2.75	0	2.66667	0	4.7619	0	0	0	0	4	2.78
		306	16.7	88	71.9	9.09	2.75	0	2.66667	0	4.7619	0	0	0	0	4	2.78
		307	16.7	88	78.1	9.09	2.75	0	2.66667	0	4.7619	0	0	0	0	4	2.78
		308	16.7	88	84.4	9.09	2.75	0	2.66667	0	4.7619	0	0	0	0	4	2.78
		309	16.7	88	90.6	9.09	2.75	0	2.66667	0	4.7619	0	0	0	0	4	2.78
		310	16.7	88	90.6	9.09	2.75	0	2.66667	0	4.7619	0	0	0	0	4	2.78
		311	16.7	88	90.6	9.09	2.75	0	2.66667	0	4.7619	0	0	0	0	4	2.78
		312	16.7	88	90.6	9.09	2.75	0	2.66667	0	4.7619	0	0	0	0	4	2.78
		313	16.7	88	90.6	9.09	2.75	0	2.66667	0	4.7619	0	0	0	0	4	2.78
		314	16.7	88	90.6	9.09	2.75	0	2.66667	0	4.7619	0	0	0	0	4	2.78
		315	16.7	88	90.6	9.09	2.75	0	2.66667	0	4.7619	0	0	0	0	4	2.78
		316	16.7	88	90.6	9.09	2.75	0	2.66667	0	4.7619	0	0	0	0	4	2.78
		317	20.8	88	90.6	9.09	2.75	0	2.66667	0	4.7619	0	0	0	0	4	2.78
		318	20.8	88	90.6	9.09	2.75	0	2.66667	0	4.7619	0	0	0	0	4	2.78
		319	20.8	88	90.6	9.09	2.75	0	2.66667	0	4.7619	0	0	0	0	4	2.78
		320	20.8	88	90.6	9.09	2.75	0	2.66667	0	4.7619	0	0	0	0	4	2.78
		321	20.8	88	93.8	9.09	2.75	0	2.66667	0	4.7619	0	0	0	0	4	2.78
		322	25	88	93.8	9.09	2.75	0	2.66667	0	4.7619	0	0	0	0	4	2.78
		323	25	88	93.8	9.09	2.75	0	2.66667	0	4.7619	0	0	0	0	4	2.78
		324	25	88	93.8	9.09	2.75	0	2.66667	0	4.7619	0	0	0	0	4	2.78
		325	29.2	88	93.8	9.09	2.75	0	2.66667	0	4.7619	0	0	0	0	4	2.78
		326	29.2	88	93.8	9.09	2.75	0	2.66667	0	4.7619	0	0	0	0	4	2.78
		327	29.2	88	93.8	9.09	2.75	0	2.66667	0	4.7619	0	0	0	0	4	2.78
		328	33.3	88	93.8	9.09	2.75	0	2.66667	0	4.7619	0	0	0	0	4	2.78
		329	33.3	88	93.8	9.09	2.75	0	2.66667	0	4.7619	0	0	0	0	4	2.78
		330	33.3	88	93.8	9.09	2.75	0	2.66667	0	4.7619	0	0	0	0	4	2.78
		331	33.3	88	93.8	9.09	2.75	0	2.66667	0	4.7619	0	0	0	0	4	2.78
		332	33.3	88	93.8	9.09	2.75	0	2.66667	0	4.7619	0	0	0	0	4	2.78
		333	41.7	88	93.8	9.09	2.75	0	2.66667	0	4.7619	0	0	0	0	4	2.78
		334	41.7	88	93.8	9.09	2.75	0	2.66667	0	4.7619	0	0	0	0	4	2.78
		335	41.7	88	93.8	9.09	2.75	0	2.66667	0	4.7619	0	0	0	0	4	2.78
		336	41.7	88	93.8	9.09	2.75	0	2.66667	0	4.7619	0	0	0	0	4	2.78
		337	41.7	88	93.8	9.09	2.75	0	2.66667	0	4.7619	0	0	0	0	4	2.78
		338	41.7	88	93.8	9.09	2.75	0	2.66667	0	4.7619	0	0	0	0	4	2.78
		339	41.7	88	93.8	9.09	2.75	0	2.66667	0	4.7619	0	0	0	0	4	2.78
		340	45.8	88	93.8	9.09	2.75	0	2.66667	0	4.7619	0	0	0	0	4	2.78
		341	50	88	93.8	9.09	2.75	0	2.66667	0	4.7619	0	0	0	0	4	2.78
		342	50	88	93.8	9.09	2.75	0	2.66667	0	4.7619	0	0	0	0	4	2.78
		343	50	88	93.8	9.09	2.75	0	2.66667	0	4.7619	4	0	0	0	4	2.78
		344	54.2	88	93.8	9.09	2.75	0	2.66667	0	4.7619	4	0	0	0	4	2.78
		345	54.2	88	93.8	9.09	2.75	0	2.66667	0	4.7619	4	0	0	0	4	2.78
		346	54.2	88	93.8	9.09	2.75	0	2.66667	0	4.7619	4	0	0	0	4	2.78
		347	58.3	88	93.8	9.09	2.75	0	2.66667	0	4.7619	4	0	0	0	4	2.78
		348	58.3	88	93.8	9.09	2.75	0	2.66667	0	4.7619	4	0	0	0	4	2.78
		349	62.5	88	93.8	9.09	2.75	0	2.66667	0	4.7619	4	0	0	0	4	2.78
		350	62.5	88	93.8	9.09	2.75	0	2.66667	0	4.7619	4	0	0	0	4	2.78
		351	62.5	88	93.8	9.09	2.75	0	2.66667	0	4.7619	4	0	0	0	4	2.78
		352	62.5	88	93.8	9.09	2.75	0	2.66667	0	4.7619	4	0	0	0	4	2.78
		353	62.5	88	93.8	9.09	2.75	0	2.66667	0	4.7619	4	0	0	0	4	2.78
		354	62.5	88	93.8	9.09	2.75	0	2.66667	0	4.7619	4	0	0	0	4	2.78
		355	62.5	88	93.8	9.09	2.75	0	2.66667	0	4.7619	4	0	0	0	4	2.78
		356	62.5	88	93.8	9.09	2.75	0	2.66667	0	4.7619	4	0	0	0	4	2.78
		357	62.5	88	93.8	9.09	2.75	0	2.66667	0	4.7619	4	0	0	0	4	2.78
		358	62.5	88	93.8	9.09	2.75	0	2.66667	0	4.7619	4	0	0	0	4	2.78
		359	62.5	88	93.8	9.09	2.75	0	2.66667	0	4.7619	4	0	0	0	4	2.78
		360	62.5	88	93.8	9.09	2.75	0	2.66667	0	4.7619	4	0	0	0	4	2.78
		361	62.5	88	93.8	9.09	2.75	0	2.66667	0	4.7619	4	0	0	0	4	2.78
		362	62.5	88	93.8	9.09	2.75	0	2.66667	0	4.7619	4	0	0	0	4	2.78
		363	66.7	88	93.8	9.09	2.75	0	2.66667	0	4.7619	4	0	0	0	4	2.78
		364	66.7	88	93.8	9.09	2.75	0	2.66667	0	4.7619	4	0	0	0	4	2.78
		365	66.7	88	93.8	9.09	2.75	0	2.66667	0	4.7619	4	0	0	0	4	2.78
		366	66.7	88	93.8	9.09	2.75	0	2.66667	0	4.7619	4	0	0	0	4	2.78
		367	70.8	88	93.8	9.09	2.75	0	2.66667	0	4.7619	4	0	0	0	4	2.78
		368	70.8	88	93.8	9.09	2.75	0	2.66667	0	4.7619	4	0	0	0	4	2.78
		369	70.8	88	93.8	9.09	2.75	0	2.66667	0	4.7619	4	0	0	0	4	2.78
		370	70.8	88	93.8	9.09	2.75	0	2.66667	0	4.7619	4	0	0	0	4	2.78
		371	70.8	88	93.8	9.09	2.75	0	2.66667	0	4.7619	4	0	0	0	4	2.78
		372	70.8	88	93.8	9.09	2.75	0	2.66667	0	4.7619	4	0	0	0	4	2.78
		373	75	88	93.8	9.09	2.75	0	2.66667	0	4.7619	4	0	0	0	4	5.56
		374	75	88	93.8	9.09	2.75	0	2.66667	0	4.7619	4	0	0	0	4	5.56
		375	75	88	93.8	9.09	2.75	0	2.66667	0	4.7619	4	0	0	0	4	5.56
		376	75	88	93.8	9.09	2.75	0	2.66667	0	4.7619	4	0	0	0	4	5.56
		377	75	88	93.8	9.09	2.75	0	2.66667	0	4.7619	4	0	0	0	4	5.56
		378	75	88	93.8	9.09	2.75	0	2.66667	0	4.7619	4	0	0	0	4	5.56
		379	75	88	93.8	9.09	2.75	0	2.66667	0	4.7619	4	0	0	0	4	5.56
		380	75	88	93.8	9.09	2.75	0	2.66667	0	4.7619	4	0	0	0	4	5.56
		381	75	88	93.8	9.09	2.75	0	2.66667	0	4.7619	4	0	0	0	4	5.56
		382	75	88	93.8	9.09	2.75	0	2.66667	0	4.7619	4	0	0	0	4	5.56
		383	75	88	93.8	9.09	2.75	0	2.66667	0	4.7619	4	0	0	0	4	5.56
		384	75	88	93.8	9.09	2.75	0	2.66667	0	4.7619	4	0	0	0	4	5.56
		385	75	88	93.8	9.09	2.75	0	2.66667	0	4.7619	4	0	0	0	4	5.56
		386	75	88	93.8	9.09	2.75	0	2.66667	0	4.7619	4	0	0	0	4	5.56
		387	75	88	93.8	9.09	2.75	0	2.66667	0	4.7619	4	0	0	0	4	5.56
		388	75	88	93.8	9.09	2.75	0	2.66667	0	4.7619	4	0	0	0	4	5.56
		389	75	88	93.8	9.09	2.75	0	2.66667	0	4.7619	4	0	0	0	4	5.56
		390	75	88	93.8	9.09	2.75	0	2.66667	0	4.7619	4	0	0	0	4	5.56
		391	75	88	93.8	9.09	2.75	0	2.66667	0	4.7619	4	0	0	0	4	5.56
		392	75	88	93.8	9.09	2.75	0	2.66667	0	4.7619	4	0	0	0	4	5.56
		393	75	88	93.8	9.09	2.75	0	2.66667	0	4.7619	4	0	0	0	4	5.56
		394	75	88	93.8	9.09	2.75	0	2.66667	0	4.7619	4	0	0	0	4	5.56
		395	75	88	93.8	9.09	2.75	0	2.66667	0	4.7619	4	0	3.45	0	4	5.56
		396	75	88	93.8	9.09	2.75	0	2.66667	0	4.7619	4	0	3.45	0	4	5.56
		397	75	88	93.8	9.09	2.75	0	2.66667	0	4.7619	4	0	3.45	0	4	5.56
		398	75	88	93.8	9.09	2.75	0	2.66667	0	4.7619	4	0	3.45	0	4	5.56
		399	75	88	93.8	9.09	2.75	0	2.66667	0	4.7619	4	0	3.45	0	4	5.56
		400	75	88	93.8	9.09	2.75	0	2.66667	0	4.7619	4	0	3.45	0	4	5.56
		401	75	88	93.8	9.09	2.75	0	2.66667	0	4.7619	4	0	3.45	0	4	5.56
		402	75	88	93.8	9.09	2.75	0	2.66667	0	4.7619	4	0	3.45	0	4	5.56
		403	79.2	88	93.8	9.09	2.75	0	2.66667	0	4.7619	4	0	3.45	0	4	5.56
		404	79.2	88	93.8	9.09	2.75	0	2.66667	0	4.7619	4	0	3.45	0	4	5.56
		405	79.2	88	93.8	9.09	2.75	0	2.66667	0	4.7619	4	0	3.45	0	4	5.56
		406	79.2	88	93.8	9.09	2.75	0	2.66667	0	4.7619	4	0	3.45	0	4	5.56
		407	79.2	88	93.8	9.09	2.75	0	2.66667	0	4.7619	4	0	3.45	0	4	5.56
		408	79.2	88	93.8	9.09	2.75	0	2.66667	0	4.7619	4	0	3.45	0	4	5.56
		409	79.2	88	93.8	9.09	2.75	0	2.66667	0	4.7619	4	0	3.45	0	4	5.56
		410	79.2	88	93.8	9.09	2.75	0	2.66667	0	4.7619	4	0	3.45	0	4	5.56
		411	79.2	88	93.8	9.09	2.75	0	2.66667	0	4.7619	4	0	3.45	0	4	5.56
		412	79.2	88	93.8	9.09	2.75	0	2.66667	0	4.7619	4	0	3.45	0	4	5.56
		413	79.2	88	93.8	9.09	2.75	0	2.66667	0	4.7619	4	0	3.45	0	4	5.56
		414	79.2	88	93.8	9.09	2.75	0	2.66667	0	4.7619	4	0	3.45	0	4	5.56
		415	79.2	88	93.8	9.09	2.75	0	2.66667	0	4.7619	4	0	3.45	0	4	5.56
		416	79.2	88	93.8	9.09	2.75	0	2.66667	0	4.7619	4	0	3.45	0	4	5.56
		417	79.2	88	93.8	9.09	2.75	0	2.66667	0	4.7619	4	0	3.45	0	4	5.56
		418	79.2	88	93.8	9.09	2.75	0	2.66667	0	4.7619	4	0	3.45	0	4	5.56
		419	79.2	88	93.8	9.09	2.75	0	2.66667	0	4.7619	4	0	3.45	0	4	5.56
		420	79.2	88	93.8	9.09	2.75	0	2.66667	0	4.7619	4	0	3.45	0	4	5.56
		421	79.2	88	93.8	9.09	2.75	0	2.66667	0	4.7619	4	0	3.45	0	4	5.56
		422	79.2	88	93.8	9.09	2.75	0	2.66667	0	4.7619	4	0	3.45	0	4	5.56
		423	79.2	88	93.8	9.09	2.75	0	2.66667	0	4.7619	4	0	3.45	0	4	5.56
		424	79.2	88	93.8	9.09	2.75	0	2.66667	0	4.7619	4	0	3.45	0	4	5.56
		425	79.2	88	93.8	9.09	2.75	0	2.66667	0	4.7619	4	0	3.45	0	4	5.56
		426	79.2	88	93.8	9.09	2.75	0	2.66667	0	4.7619	4	0	3.45	0	4	5.56
		427	79.2	88	93.8	9.09	2.75	0	2.66667	0	4.7619	4	0	3.45	0	4	5.56
		428	79.2	88	93.8	9.09	2.75	0	2.66667	0	4.7619	4	0	3.45	0	4	5.56
		429	79.2	88	93.8	9.09	2.75	0	2.66667	0	4.7619	4	0	3.45	0	4	5.56
		430	79.2	88	93.8	9.09	2.75	0	2.66667	0	4.7619	4	0	3.45	0	4	5.56
		431	79.2	88	93.8	9.09	2.75	0	2.66667	0	4.7619	4	0	3.45	0	4	5.56
		432	79.2	88	93.8	9.09	2.75	0	2.66667	0	4.7619	4	0	3.45	0	4	5.56
		433	79.2	88	93.8	9.09	2.75	0	2.66667	0	4.7619	4	0	3.45	0	4	5.56
		434	79.2	88	93.8	9.09	2.75	0	2.66667	0	4.7619	4	0	3.45	0	4	5.56
		435	79.2	88	93.8	9.09	2.75	0	2.66667	0	4.7619	4	0	3.45	0	4	5.56
		436	79.2	88	93.8	9.09	2.75	0	2.66667	0	4.7619	4	0	3.45	0	4	5.56
		437	79.2	88	93.8	9.09	2.75	0	2.66667	0	4.7619	4	0	3.45	0	4	5.56
		438	79.2	88	93.8	9.09	2.75	0	2.66667	0	4.7619	4	0	3.45	0	4	5.56
		439	79.2	88	93.8	9.09	2.75	0	2.66667	0	4.7619	4	0	3.45	0	4	5.56
		440	79.2	88	93.8	9.09	2.75	0	2.66667	0	4.7619	4	0	3.45	0	4	5.56
		441	79.2	88	93.8	9.09	2.75	0	2.66667	0	4.7619	4	0	3.45	0	4	5.56
		442	79.2	88	93.8	9.09	2.75	0	2.66667	0	4.7619	4	0	3.45	0	4	5.56
		443	79.2	88	93.8	9.09	2.75	0	2.66667	0	4.7619	4	0	3.45	0	4	5.56
		444	79.2	88	93.8	9.09	2.75	0	2.66667	0	4.7619	4	0	3.45	0	4	5.56
		445	79.2	88	93.8	9.09	2.75	0	2.66667	0	4.7619	4	0	3.45	0	4	5.56
		446	79.2	88	93.8	9.09	2.75	0	2.66667	0	4.7619	4	0	3.45	0	4	5.56
		447	79.2	88	93.8	9.09	2.75	0	2.66667	0	4.7619	4	0	3.45	0	4	5.56
		448	79.2	88	93.8	9.09	2.75	0	2.66667	0	4.7619	4	0	3.45	0	4	5.56
		449	79.2	88	93.8	9.09	2.75	0	2.66667	0	4.7619	4	0	3.45	0	4	5.56
		450	79.2	88	93.8	9.09	2.75	0	2.66667	0	4.7619	4	0	3.45	0	4	5.56
		451	79.2	88	93.8	9.09	2.75	0	2.66667	0	4.7619	4	0	3.45	0	4	5.56
		452	79.2	88	93.8	9.09	2.75	0	2.66667	0	4.7619	4	0	3.45	0	4	5.56
		453	79.2	88	93.8	9.09	2.75	0	2.66667	0	4.7619	8	0	3.45	0	4	5.56
		454	79.2	88	93.8	9.09	2.75	0	2.66667	0	4.7619	8	0	3.45	0	4	5.56
		455	79.2	88	93.8	9.09	2.75	0	2.66667	0	4.7619	8	0	3.45	0	4	5.56
		456	79.2	88	93.8	9.09	2.75	0	2.66667	0	4.7619	8	0	3.45	0	4	5.56
		457	79.2	88	93.8	9.09	2.75	0	2.66667	0	4.7619	8	0	3.45	0	4	5.56
		458	79.2	88	93.8	9.09	2.75	0	2.66667	0	4.7619	8	0	3.45	0	4	5.56
		459	79.2	88	93.8	9.09	2.75	0	2.66667	0	4.7619	8	0	3.45	0	4	5.56
		460	79.2	88	93.8	9.09	2.75	0	2.66667	0	4.7619	8	0	3.45	0	4	5.56
		461	79.2	88	93.8	9.09	2.75	0	2.66667	0	4.7619	8	0	3.45	0	4	5.56
		462	79.2	88	93.8	9.09	2.75	0	2.66667	0	4.7619	8	0	3.45	0	4	5.56
		463	79.2	88	93.8	9.09	2.75	0	2.66667	0	4.7619	8	0	3.45	0	4	5.56
		464	79.2	88	93.8	9.09	2.75	0	2.66667	0	4.7619	8	0	3.45	0	4	5.56
		465	79.2	88	93.8	9.09	2.75	0	2.66667	0	4.7619	8	0	3.45	0	4	5.56
		466	79.2	88	93.8	9.09	2.75	0	2.66667	0	4.7619	8	0	3.45	0	4	5.56
		467	79.2	88	93.8	9.09	2.75	0	2.66667	0	4.7619	8	0	3.45	0	4	5.56
		468	79.2	88	93.8	9.09	2.75	0	2.66667	0	4.7619	8	0	3.45	0	4	5.56
		469	79.2	88	93.8	9.09	2.75	0	2.66667	0	4.7619	8	0	3.45	0	4	5.56
		470	79.2	88	93.8	9.09	2.75	0	2.66667	0	4.7619	8	0	3.45	0	4	5.56
		471	79.2	88	93.8	9.09	2.75	0	2.66667	0	4.7619	8	0	3.45	0	4	5.56
		472	79.2	88	93.8	9.09	2.75	0	2.66667	0	4.7619	8	0	3.45	0	4	5.56
		473	79.2	88	93.8	9.09	2.75	0	2.66667	0	4.7619	8	0	3.45	0	4	5.56
		474	79.2	88	93.8	9.09	2.75	0	2.66667	0	4.7619	8	0	3.45	0	4	5.56
		475	79.2	88	93.8	9.09	2.75	0	2.66667	0	4.7619	8	0	3.45	0	4	5.56
		476	79.2	88	93.8	9.09	2.75	0	2.66667	0	4.7619	8	0	3.45	0	4	5.56
		477	79.2	88	93.8	9.09	2.75	0	2.66667	0	4.7619	8	0	3.45	0	4	5.56
		478	79.2	88	93.8	9.09	2.75	0	2.66667	0	4.7619	8	0	3.45	0	4	5.56
		479	79.2	88	93.8	9.09	2.75	0	2.66667	0	4.7619	8	0	3.45	0	4	5.56
		480	79.2	88	93.8	9.09	2.75	0	2.66667	0	4.7619	8	0	3.45	0	4	5.56
		481	79.2	88	93.8	9.09	2.75	0	2.66667	0	4.7619	8	0	3.45	0	4	5.56
		482	79.2	88	93.8	9.09	2.75	0	2.66667	0	4.7619	8	0	3.45	0	4	5.56
		483	79.2	88	93.8	9.09	2.75	0	2.66667	0	4.7619	8	0	3.45	0	4	5.56
		484	79.2	88	93.8	9.09	2.75	0	2.66667	0	4.7619	8	0	3.45	0	4	5.56
		485	79.2	88	93.8	9.09	2.75	0	2.66667	0	4.7619	8	0	3.45	0	4	5.56
		486	79.2	88	93.8	9.09	2.75	0	2.66667	0	4.7619	8	0	3.45	0	4	5.56
		487	79.2	88	93.8	9.09	2.75	0	2.66667	0	4.7619	8	0	3.45	0	4	5.56
		488	79.2	88	93.8	9.09	2.75	0	2.66667	0	4.7619	8	0	3.45	0	4	5.56
		489	79.2	88	93.8	9.09	2.75	0	2.66667	0	4.7619	8	0	3.45	0	4	5.56
		490	79.2	88	93.8	9.09	2.75	0	2.66667	0	4.7619	8	0	3.45	0	4	5.56
		491	79.2	88	93.8	9.09	2.75	0	2.66667	0	4.7619	8	0	3.45	0	4	5.56
		492	79.2	88	93.8	9.09	2.75	0	2.66667	0	4.7619	8	0	3.45	0	4	5.56
		493	79.2	88	93.8	9.09	2.75	0	2.66667	0	4.7619	8	0	3.45	0	4	5.56
		494	79.2	88	93.8	9.09	2.75	0	2.66667	0	4.7619	8	0	3.45	0	4	5.56
		495	79.2	88	93.8	9.09	2.75	0	2.66667	0	4.7619	8	0	3.45	0	4	5.56
		496	79.2	88	93.8	9.09	2.75	0	2.66667	0	4.7619	8	0	3.45	0	4	5.56
		497	79.2	88	93.8	9.09	2.75	0	2.66667	0	4.7619	8	0	3.45	0	4	5.56
		498	79.2	88	93.8	9.09	2.75	0	2.66667	0	4.7619	8	0	3.45	0	4	5.56
		499	79.2	88	93.8	9.09	2.75	0	2.66667	0	4.7619	8	0	3.45	0	4	5.56
		500	79.2	88	93.8	9.09	2.75	0	2.66667	0	4.7619	8	0	3.45	0	4	5.56
		501	79.2	88	93.8	9.09	2.75	0	2.66667	0	4.7619	8	0	3.45	0	4	5.56
		502	79.2	88	93.8	9.09	2.75	0	2.66667	0	4.7619	8	0	3.45	0	4	5.56
		503	79.2	88	93.8	9.09	2.75	0	2.66667	0	4.7619	8	0	3.45	0	4	5.56
		504	79.2	88	93.8	9.09	2.75	0	2.66667	0	4.7619	8	0	3.45	0	4	5.56
		505	79.2	88	93.8	9.09	2.75	0	2.66667	0	4.7619	8	0	3.45	0	4	5.56
		506	79.2	88	93.8	9.09	2.75	0	2.66667	0	4.7619	8	0	3.45	0	4	5.56
		507	79.2	88	93.8	9.09	2.75	0	2.66667	0	4.7619	8	0	3.45	0	4	5.56
		508	79.2	88	93.8	9.09	2.75	0	2.66667	0	4.7619	8	0	3.45	0	4	5.56
		509	79.2	88	93.8	9.09	2.75	0	2.66667	0	4.7619	8	0	3.45	0	4	5.56
		510	79.2	88	93.8	9.09	2.75	0	2.66667	0	4.7619	8	0	3.45	0	4	5.56
		511	79.2	88	93.8	9.09	2.75	0	2.66667	0	4.7619	8	0	3.45	0	4	5.56
		512	79.2	88	93.8	9.09	2.75	0	2.66667	0	4.7619	8	0	3.45	0	4	5.56
		513	79.2	88	93.8	9.09	2.75	0	2.66667	0	4.7619	8	0	3.45	0	4	5.56
		514	79.2	88	93.8	9.09	2.75	0	2.66667	0	4.7619	8	0	3.45	0	4	5.56
		515	79.2	88	93.8	9.09	2.75	0	2.66667	0	4.7619	8	0	3.45	0	4	5.56
		516	79.2	88	93.8	9.09	2.75	0	2.66667	0	4.7619	8	0	3.45	0	4	5.56
		517	79.2	88	93.8	9.09	2.75	0	2.66667	0	4.7619	8	0	3.45	0	4	5.56
		518	79.2	88	93.8	9.09	2.75	0	2.66667	0	4.7619	8	0	3.45	0	4	5.56
		519	79.2	88	93.8	9.09	2.75	0	2.66667	0	4.7619	8	0	3.45	0	4	5.56
		520	79.2	88	93.8	9.09	2.75	0	2.66667	0	4.7619	8	0	3.45	0	4	5.56
		521	79.2	88	93.8	9.09	2.75	0	2.66667	0	4.7619	8	0	3.45	0	4	5.56
		522	79.2	88	93.8	9.09	2.75	0	2.66667	0	4.7619	8	0	3.45	0	4	5.56
		523	79.2	88	93.8	9.09	2.75	0	2.66667	0	4.7619	8	0	3.45	0	4	5.56
		524	79.2	88	93.8	9.09	2.75	0	2.66667	0	4.7619	8	0	3.45	0	4	5.56
		525	79.2	88	93.8	9.09	2.75	0	2.66667	0	4.7619	8	0	3.45	0	4	5.56
		526	79.2	88	93.8	9.09	2.75	0	2.66667	0	4.7619	8	0	3.45	0	4	5.56
		527	79.2	88	93.8	9.09	2.75	0	2.66667	0	4.7619	8	0	3.45	0	4	5.56
		528	79.2	88	93.8	9.09	2.75	0	2.66667	0	4.7619	8	0	3.45	0	4	5.56
		529	79.2	88	93.8	9.09	2.75	0	2.66667	0	4.7619	8	0	3.45	0	4	5.56
		530	79.2	88	93.8	9.09	2.75	0	2.66667	0	4.7619	8	0	3.45	0	4	5.56
		531	79.2	88	93.8	9.09	2.75	0	2.66667	0	4.7619	8	0	3.45	0	4	5.56
		532	79.2	88	93.8	9.09	2.75	0	2.66667	0	4.7619	8	0	3.45	0	4	5.56
		533	79.2	88	93.8	9.09	2.75	0	2.66667	0	4.7619	8	0	3.45	0	4	5.56
		534	79.2	88	93.8	9.09	2.75	0	2.66667	0	4.7619	8	0	3.45	0	4	5.56
		535	79.2	88	93.8	9.09	2.75	0	2.66667	0	4.7619	8	0	3.45	0	4	5.56
		536	79.2	88	93.8	9.09	2.75	0	2.66667	0	4.7619	8	0	3.45	0	4	5.56
		537	79.2	88	93.8	9.09	2.75	0	2.66667	0	4.7619	8	0	3.45	0	4	5.56
		538	79.2	88	93.8	9.09	2.75	0	2.66667	0	4.7619	8	0	3.45	0	4	5.56
		539	79.2	88	93.8	9.09	2.75	0	2.66667	0	4.7619	8	0	3.45	0	4	5.56
		540	79.2	88	93.8	9.09	2.75	0	2.66667	0	4.7619	8	0	3.45	0	4	5.56
		541	79.2	88	93.8	9.09	2.75	0	2.66667	0	4.7619	8	0	3.45	0	4	5.56
		542	79.2	88	93.8	9.09	2.75	0	2.66667	0	4.7619	8	0	3.45	0	4	5.56
		543	79.2	88	93.8	9.09	2.75	0	2.66667	0	4.7619	8	0	3.45	0	4	5.56
		544	79.2	88	93.8	9.09	2.75	0	2.66667	0	4.7619	8	0	3.45	0	4	5.56
		545	79.2	88	93.8	9.09	2.75	0	2.66667	0	4.7619	8	0	3.45	0	4	5.56
		546	79.2	88	93.8	9.09	2.75	0	2.66667	0	4.7619	8	0	3.45	0	4	5.56
		547	79.2	88	93.8	9.09	2.75	0	2.66667	0	4.7619	8	0	3.45	0	4	5.56
		548	79.2	88	93.8	9.09	2.75	0	2.66667	0	4.7619	8	0	3.45	0	4	5.56
		549	79.2	88	93.8	9.09	2.75	0	2.66667	0	4.7619	8	0	3.45	0	4	5.56
		550	79.2	88	93.8	9.09	2.75	0	2.66667	0	4.7619	8	0	3.45	0	4	5.56
		551	79.2	88	93.8	9.09	2.75	0	2.66667	0	4.7619	8	0	3.45	0	4	5.56
		552	79.2	88	93.8	9.09	2.75	0	2.66667	0	4.7619	8	0	3.45	0	4	5.56
		553	79.2	88	93.8	9.09	2.75	0	2.66667	0	4.7619	8	0	3.45	0	4	5.56
		554	79.2	88	93.8	9.09	2.75	0	2.66667	0	4.7619	8	0	3.45	0	4	5.56
		555	79.2	88	93.8	9.09	2.75	0	2.66667	0	4.7619	8	0	3.45	0	4	5.56
		556	79.2	88	93.8	9.09	2.75	0	2.66667	0	4.7619	8	0	3.45	0	4	5.56
		557	79.2	88	93.8	9.09	2.75	0	2.66667	0	4.7619	8	0	3.45	0	4	5.56
		558	79.2	88	93.8	9.09	2.75	0	2.66667	0	4.7619	8	0	3.45	0	4	5.56
		559	79.2	88	93.8	9.09	2.75	0	2.66667	0	4.7619	8	0	3.45	0	4	5.56
		560	79.2	88	93.8	9.09	2.75	0	2.66667	0	4.7619	8	0	3.45	0	4	5.56
		561	79.2	88	93.8	9.09	2.75	0	2.66667	0	4.7619	8	0	3.45	0	4	5.56
		562	79.2	88	93.8	9.09	2.75	0	2.66667	0	4.7619	8	0	3.45	0	4	5.56
		563	79.2	88	93.8	9.09	2.75	0	2.66667	0	4.7619	8	0	3.45	0	4	5.56
		564	79.2	88	93.8	9.09	2.75	0	2.66667	0	4.7619	8	0	3.45	0	4	5.56
		565	79.2	88	93.8	9.09	2.75	0	2.66667	0	4.7619	8	0	3.45	0	4	5.56
		566	79.2	88	93.8	9.09	2.75	0	2.66667	0	4.7619	8	0	3.45	0	4	5.56
		567	79.2	88	93.8	9.09	2.75	0	2.66667	0	4.7619	8	0	3.45	0	4	5.56
		568	79.2	88	93.8	9.09	2.75	0	2.66667	0	4.7619	8	0	3.45	0	4	5.56
		569	79.2	88	93.8	9.09	2.75	0	2.66667	0	4.7619	8	0	3.45	0	4	5.56
		570	79.2	88	93.8	9.09	2.75	0	2.66667	0	4.7619	8	0	3.45	0	4	5.56
		571	79.2	88	93.8	9.09	2.75	0	2.66667	0	4.7619	8	0	3.45	0	4	5.56
		572	79.2	88	93.8	9.09	2.75	0	2.66667	0	4.7619	8	0	3.45	0	4	5.56
		573	79.2	88	93.8	9.09	2.75	0	2.66667	0	4.7619	8	0	3.45	0	4	5.56
		574	79.2	88	93.8	9.09	2.75	0	2.66667	0	4.7619	8	0	3.45	0	4	5.56
		575	79.2	88	93.8	9.09	2.75	0	2.66667	0	4.7619	8	0	3.45	0	4	5.56
		576	79.2	88	93.8	9.09	2.75	0	2.66667	0	4.7619	8	0	3.45	0	4	5.56
		577	79.2	88	93.8	9.09	2.75	0	2.66667	0	4.7619	8	0	3.45	0	4	5.56
		578	79.2	88	93.8	9.09	2.75	0	2.66667	0	4.7619	8	0	3.45	0	4	5.56
		579	79.2	88	93.8	9.09	2.75	0	2.66667	0	4.7619	8	0	3.45	0	4	5.56
		580	79.2	88	93.8	9.09	2.75	0	2.66667	0	4.7619	8	0	3.45	0	4	5.56
		581	79.2	88	93.8	9.09	2.75	0	2.66667	0	4.7619	8	0	3.45	0	4	5.56
		582	79.2	88	93.8	9.09	2.75	0	2.66667	0	4.7619	8	0	3.45	0	4	5.56
		583	79.2	88	93.8	9.09	2.75	0	2.66667	0	4.7619	8	0	3.45	0	4	5.56
		584	79.2	88	93.8	9.09	2.75	0	2.66667	0	4.7619	8	0	3.45	0	4	5.56
		585	79.2	88	93.8	9.09	2.75	0	2.66667	0	4.7619	8	0	3.45	0	4	5.56
		586	79.2	88	93.8	9.09	2.75	0	2.66667	0	4.7619	8	0	3.45	0	4	5.56
		587	79.2	88	93.8	9.09	2.75	0	2.66667	0	4.7619	8	0	3.45	0	4	5.56
		588	79.2	88	93.8	9.09	2.75	0	2.66667	0	4.7619	8	0	3.45	0	4	5.56
		589	79.2	88	93.8	9.09	2.75	0	2.66667	0	4.7619	8	0	3.45	0	4	5.56
		590	79.2	88	93.8	9.09	2.75	0	2.66667	0	4.7619	8	0	3.45	0	4	5.56
		591	79.2	88	93.8	9.09	2.75	0	2.66667	0	4.7619	8	0	3.45	0	4	5.56
		592	79.2	88	93.8	9.09	2.75	0	2.66667	0	4.7619	8	0	3.45	0	4	5.56
		593	79.2	88	93.8	9.09	2.75	0	2.66667	0	4.7619	8	0	3.45	0	4	5.56
		594	79.2	88	93.8	9.09	2.75	0	2.66667	0	4.7619	8	0	3.45	0	4	5.56
		595	79.2	88	93.8	9.09	2.75	0	2.66667	0	4.7619	8	0	3.45	0	4	5.56
		596	79.2	88	93.8	9.09	2.75	0	2.66667	0	4.7619	8	0	3.45	0	4	5.56
		597	79.2	88	93.8	9.09	2.75	0	2.66667	0	4.7619	8	0	3.45	0	4	5.56
		598	79.2	88	93.8	9.09	2.75	0	2.66667	0	4.7619	8	0	3.45	0	4	5.56
		599	79.2	88	93.8	9.09	2.75	0	2.66667	0	4.7619	8	0	3.45	0	4	5.56
		600	79.2	88	93.8	9.09	2.75	0	2.66667	0	4.7619	8	0	3.45	0	4	5.56
		601	79.2	88	93.8	9.09	2.75	0	2.66667	0	4.7619	8	0	3.45	0	4	5.56
		602	79.2	88	93.8	9.09	2.75	0	2.66667	0	4.7619	8	0	3.45	0	4	5.56
		603	79.2	88	93.8	9.09	2.75	0	2.66667	0	4.7619	8	0	3.45	0	4	5.56
		604	79.2	88	93.8	9.09	2.75	0	2.66667	0	4.7619	8	0	3.45	0	4	5.56
		605	79.2	88	93.8	9.09	2.75	0	2.66667	0	4.7619	8	0	3.45	0	4	5.56
		606	79.2	88	93.8	9.09	2.75	0	2.66667	0	4.7619	8	0	3.45	0	4	5.56
		607	79.2	88	93.8	9.09	2.75	0	2.66667	0	4.7619	8	0	3.45	0	4	5.56
		608	79.2	88	93.8	9.09	2.75	0	2.66667	0	4.7619	8	0	3.45	0	4	5.56
		609	79.2	88	93.8	9.09	2.75	0	2.66667	0	4.7619	8	0	3.45	0	4	5.56
		610	79.2	88	93.8	9.09	2.75	0	2.66667	0	4.7619	8	0	3.45	0	4	5.56
		611	79.2	88	93.8	9.09	2.75	0	2.66667	0	4.7619	8	0	3.45	0	4	5.56
		612	79.2	88	93.8	9.09	2.75	0	2.66667	0	4.7619	8	0	3.45	0	4	5.56
		613	79.2	88	93.8	9.09	2.75	0	2.66667	0	4.7619	8	0	3.45	0	4	5.56
		614	79.2	88	93.8	9.09	2.75	0	2.66667	0	4.7619	8	0	3.45	0	4	5.56
		615	79.2	88	93.8	9.09	2.75	0	2.66667	0	4.7619	8	0	3.45	0	4	5.56
		616	79.2	88	93.8	9.09	2.75	0	2.66667	0	4.7619	8	0	3.45	0	4	5.56
		617	79.2	88	93.8	9.09	2.75	0	2.66667	0	4.7619	8	0	3.45	0	4	5.56
		618	79.2	88	93.8	9.09	2.75	0	2.66667	0	4.7619	8	0	3.45	0	4	5.56
		619	79.2	88	93.8	9.09	2.75	0	2.66667	0	4.7619	8	0	3.45	0	4	5.56
		620	79.2	88	93.8	9.09	2.75	0	2.66667	0	4.7619	8	0	3.45	0	4	5.56
		621	79.2	88	93.8	9.09	2.75	0	2.66667	0	4.7619	8	0	3.45	0	4	5.56
		622	79.2	88	93.8	9.09	2.75	0	2.66667	0	4.7619	8	0	3.45	0	4	5.56
		623	79.2	88	93.8	9.09	2.75	0	2.66667	0	4.7619	8	0	3.45	0	4	5.56
		624	79.2	88	93.8	9.09	2.75	0	2.66667	0	4.7619	8	0	3.45	0	4	5.56
		625	79.2	88	93.8	9.09	2.75	0	2.66667	0	4.7619	8	0	3.45	0	4	5.56
		626	79.2	88	93.8	9.09	2.75	0	2.66667	0	4.7619	8	0	3.45	0	4	5.56
		627	79.2	88	93.8	9.09	2.75	0	2.66667	0	4.7619	8	0	3.45	0	4	5.56
		628	79.2	88	93.8	9.09	2.75	0	2.66667	0	4.7619	8	0	3.45	0	4	5.56
		629	79.2	88	93.8	9.09	2.75	0	2.66667	0	4.7619	8	0	3.45	0	4	5.56
		630	79.2	88	93.8	9.09	2.75	0	2.66667	0	4.7619	8	0	3.45	0	4	5.56
		631	79.2	88	93.8	9.09	2.75	0	2.66667	0	4.7619	8	0	3.45	0	4	5.56
		632	79.2	88	93.8	9.09	2.75	0	2.66667	0	4.7619	8	0	3.45	0	4	5.56
		633	79.2	88	93.8	9.09	2.75	0	2.66667	0	4.7619	8	0	3.45	0	4	5.56
		634	79.2	88	93.8	9.09	2.75	0	2.66667	0	4.7619	8	0	3.45	0	4	5.56
		635	79.2	88	93.8	9.09	2.75	0	2.66667	0	4.7619	8	0	3.45	0	4	5.56
		636	79.2	88	93.8	9.09	2.75	0	2.66667	0	4.7619	8	0	3.45	0	4	5.56
		637	79.2	88	93.8	9.09	2.75	0	2.66667	0	4.7619	8	0	3.45	0	4	5.56
		638	79.2	88	93.8	9.09	2.75	0	2.66667	0	4.7619	8	0	3.45	0	4	5.56
		639	79.2	88	93.8	9.09	2.75	0	2.66667	0	4.7619	8	0	3.45	0	4	5.56
		640	79.2	88	93.8	9.09	2.75	0	2.66667	0	4.7619	8	0	3.45	0	4	5.56
		641	79.2	88	93.8	9.09	2.75	0	2.66667	0	4.7619	8	0	3.45	0	4	5.56
		642	79.2	88	93.8	9.09	2.75	0	2.66667	0	4.7619	8	0	3.45	0	4	5.56
		643	79.2	88	93.8	9.09	2.75	0	2.66667	0	4.7619	8	0	3.45	0	4	5.56
		644	79.2	88	93.8	9.09	2.75	0	2.66667	0	4.7619	8	0	3.45	0	4	5.56
		645	79.2	88	93.8	9.09	2.75	0	2.66667	0	4.7619	8	0	3.45	0	4	5.56
		646	79.2	88	93.8	9.09	2.75	0	2.66667	0	4.7619	8	0	3.45	0	4	5.56
		647	79.2	88	93.8	9.09	2.75	0	2.66667	0	4.7619	8	0	3.45	0	4	5.56
		648	79.2	88	93.8	9.09	2.75	0	2.66667	0	4.7619	8	0	3.45	0	4	5.56
		649	79.2	88	93.8	9.09	2.75	0	2.66667	0	4.7619	8	0	3.45	0	4	5.56
		650	79.2	88	93.8	9.09	2.75	0	2.66667	0	4.7619	8	0	3.45	0	4	5.56
		651	79.2	88	93.8	9.09	2.75	0	2.66667	0	4.7619	8	0	3.45	0	4	5.56
		652	79.2	88	93.8	9.09	2.75	0	2.66667	0	4.7619	8	0	3.45	0	4	5.56
		653	79.2	88	93.8	9.09	2.75	0	2.66667	0	4.7619	8	0	3.45	0	4	5.56
		654	79.2	88	93.8	9.09	2.75	0	2.66667	0	4.7619	8	0	3.45	0	4	5.56
		655	79.2	88	93.8	9.09	2.75	0	2.66667	0	4.7619	8	0	3.45	0	4	5.56
		656	79.2	88	93.8	9.09	2.75	0	2.66667	0	4.7619	8	0	3.45	0	4	5.56
		657	79.2	88	93.8	9.09	2.75	0	2.66667	0	4.7619	8	0	3.45	0	4	5.56
		658	79.2	88	93.8	9.09	2.75	0	2.66667	0	4.7619	8	0	3.45	0	4	5.56
		659	79.2	88	93.8	9.09	2.75	0	2.66667	0	4.7619	8	0	3.45	0	4	5.56
		660	79.2	88	93.8	9.09	2.75	0	2.66667	0	4.7619	8	0	3.45	0	4	5.56

## Sheet: Figure 4f 
Figure 4f	Percentage of ROS signals changes (%)							unpaired Student's t-test
		s-tau aggregates	s-tau monomer	WT aggregates	S-tau aggregates + RsLA	s-tau aggregates + TAK-242		s-tau aggregates/s-tau monomer	1.99613e-25
		3.94219	0.80659	2.83591	5.31782	4.55823		s-tau aggregates/WT aggregates	6.48154e-16
		29.2745	2.40006	1.78369	-1.39379	4.20902		s-tau aggregates/s-tau aggregates + RsLA	6.11835e-17
		36.4188	-1.38732	-1.19236	0.19586	2.33645		s-tau aggregates/s-tau aggregates + TAK-242	6.2905e-17
		29.9833	-2.27458	5.2546	0.75529	4.78236
		21.8633	0.60989	-1.77853	-1.50652	-1.92797
		18.802	4.01849	-2.20037	1.09277	-2.89216
		16.9743	11.2983	16.7327	-1.68211	1.6094
		14.0877	2.40557	7.02569	7.5079	-1.4276
		9.80857	1.08396	6.02823	-1.32469	-0.33142
		36.3616	0.9821	-2.46361	2.95059	-2.17897
		11.9453	4.76138	5.81214	-1.57154	6.43942
		0.8284	3.35294	5.04899	1.57999	11.415
		9.86371	0.86893	0.09921	3.19257	0.80853
		14.7053	-1.14174	0.44663	7.78545	5.7083
		7.19485	-2.33788	-0.55755	-1.13658	-1.53219
		17.9373	4.00295	0.9401	0.98448	3.003
		8.0811	-0.66021	-1.22259	4.34876	-2.18873
		14.7338	0.16772	1.39287	5.40996	5.87539
		31.2206	1.24489	3.55183	1.7214	2.29718
		-1.16117	-1.73358	1.16626	3.95279	2.53751
		1.10578	0.17147	-2.3439	4.25789	1.60495
		19.5001	2.58107	-0.43883	-1.33716	12.1146
		8.45153	4.32567	11.0783	0.99163	2.23541
		24.2757	2.6685	9.29919	-0.56159	9.61329
		11.9365	1.24833	-1.11582	0.01928	-0.1164
		10.675	2.30586	1.53202	11.4445	7.53056
		8.44144	-0.96464	8.81805	4.28158	1.8971
		21.5069	-2.56748	13.3046	-0.96705	6.04458
		4.32087	2.91447	1.45062	6.17271	4.99215
		23.372	2.68592	3.4441	1.07421	-2.76255
		11.9407	10.6878	4.33677	2.53864	4.66819
		19.0172	2.23057	3.81756	-0.06939	6.28787
		5.7013	-0.28575	15.9004	2.78956	0.29389
		20.2238	0.99391	5.34455	3.97513	0.08751
		38.901	2.78473	6.83441	-0.82707	1.63353
		6.37747	1.92373	4.41196	1.25617	-1.69084
		1.40368	-0.23668	-1.64997	2.59035	-1.59221
		18.0158	-0.63188	-1.25941	0.53454	-1.06002
		40.5858	2.9959	-2.34196	6.37699	-2.96675
		7.35956	1.84057	-1.4524	11.7583	-0.51775
		8.63653	-2.6871	10.0409	1.73886	6.06204
		6.91947	3.0301	-2.87636	3.06435	0.378
		11.8323	3.63139	1.57413	4.64191	3.35224
		15.5261	0.57102	3.1473	2.05822	0.04855
		13.9899	11.121	0.22276	2.09074	3.85897
		14.3109	1.41639	2.94936	7.05363	5.37227
		8.1658	-1.41236	5.06774	-0.94016	4.95257
		12.181	0.90751	-0.22016	2.00933	-0.68948
		20.9903	0.25684	-1.46371	-1.86625	2.88452
		5.0004	0.538	4.05551	0.54113	0.51853
		24.1831	3.31878	15.5108	6.28285	0.83127
		20.1368	-2.34527	7.92489	1.99222	5.12823
		18.1124	0.88292	1.85524	3.79077	-0.9969
		19.1835	-0.98787	2.98353	-0.36189	-1.46891
		6.06852	2.69841	3.31564	4.19472	16.5723
		34.4671	4.77375	-3.18881	6.68982	0.51915
		12.317	-1.30241	-1.86851	4.11422	1.69089
		12.4051	-1.89728	-0.61175	4.63108	1.51246
		15.2256	-0.42222	2.21139	7.83016	-0.69303
		18.9286	1.11307	8.18922	14.9885	11.7583
		23.3606	4.95276	-3.18073	12.6295	2.66828
		21.8519	2.3101	-0.53989	0.66199	0.80557
		11.0955	-0.09599	7.97402	-0.97448
		15.9507	7.90504		10.8848
		21.8385	2.24833		-0.67905
		10.3914	-0.49287
		39.2059	-0.59023
		14.0999	1.88886
		10.5792	2.47759
		25.3184	4.63526
		43.7643	0.19924
		26.5164	0.9384
		25.0247	-1.57306
		1.45279	-2.56499
		28.682	-0.66047
		71.3834	8.15081
		43.2664	-0.84562
		25.5317	0.39061
		12.8826	0.34522
		13.3386	3.03426
		12.8832	1.88622
		26.8599	0.1357
		4.51376	2.9713
			-0.81148
			-2.66488
			1.45589
			1.61679
			3.56081
			-0.30878

## Sheet: Figure 5a&b
Fig. 5a-i	TNF-a	THP-1				unpaired Student's t-test				Fig5. a-ii	IL-1b	THP-1			unpaired Student's t-test				Fig5. a-iii	RANTES (CCL5)	THP-1			unpaired Student's t-test
Treatment	Exp.1	Exp.2	Exp.3	Exp.4		LPS//LPS+RsLA	2.89307e-09			Treatment	Exp.1	Exp.2	Exp.3		LPS//LPS+RsLA	4.92541e-05			Treatment	Exp.1	Exp.2	Exp.3		LPS//LPS+RsLA	3.75727e-05
LPS	485.44	454.556	483.35	494.814		LPS/LPS+TAK-242	6.40197e-09			LPS	634.257	649.992	658.576		LPS/LPS+TAK-242	3.10779e-07			LPS	8688.3	8049.4	7386.4		LPS/LPS+TAK-242	5.50384e-05
LPS+ RsLA	9.908	10.748	11.53	14.815		stau aggr/mono	2.2229e-05			LPS+ RsLA	208.492	132.618	132.175		stau aggr/mono	0.000322544			LPS+ RsLA	560.6	519.8	390.8		stau aggr/mono	5.36514e-05
LPS + TAK-242	12.972	34.056	26.609	22.764		stau aggr/wt aggr	0.000287799			LPS + TAK-242	66.4265	57.304	47.8735		stau aggr/wt aggr	0.0018124			LPS + TAK-242	830.1	1185.4	922.7		stau aggr/wt aggr	0.00391572
s-tau aggregates	328.056	345.069	450.25	415.101	384.619	stau aggr/stau+RsLA	1.41349e-05			s-tau aggregates	399.329	453.612	525.284		stau aggr/stau+RsLA	0.000582746			s-tau aggregates	6969.1	5828.1	6696.2		stau aggr/stau+RsLA	7.18619e-05
s-tau monomers	47.406	43.056	41.89	28.688	40.26	stau aggr/stau+TAK-242	2.71236e-05			s-tau monomers	44.9503	27.9985	27.6235		stau aggr/stau+TAK-242	0.000357534			s-tau monomers	224.5	238.1	249.2		stau aggr/stau+TAK-242	6.59754e-05
WT aggreg	164.433	56.583	119.352	86.032		stau aggr/PBS	1.27244e-05			WT aggreg	164.971	153.688	199.142		stau aggr/PBS	0.00029424			WT aggreg	1424.3	1809.4	3459.7		stau aggr/PBS	5.21186e-05
WT monomer	45.997	42.746	47.278	29.18		WT aggr/mono	0.0321561			WT monomer	153.688	199.142	66.4265		WT aggr/mono	0.470615			WT monomer	1035.4	1217.7	1400.7		WT aggr/mono	0.18477
S-tau + RsLA	19.611	9.521	7.125	18.527		LPS/PBS	3.03254e-09			S-tau + RsLA	101.244	97.624	92.9515		LPS/PBS	1.19644e-07			S-tau + RsLA	574.6	567.5	294.4		LPS/PBS	3.10791e-05
S-tau + TAK242	34.741	58.228	32.313	57.119						S-tau + TAK242	29.8985	33.363	55.7185						S-tau + TAK242	513.7	203.1	233.5
PBS	11.632	3.383	7.652	10.813						PBS	30.1377	29.7528	24.3266						PBS	169.7	164.2	219.4
Fig5. b-i	TNF-a	Primary human macrophage				unpaired Student's t-test				Fig5. b-ii	IL-1b	Primary human macrophage			unpaired Student's t-test				Fig5. b-iii	RANTES (CCL5)	Primary human macrophage			unpaired Student's t-test
Treatment	Exp.1	Exp.2	Exp.3			LPS//LPS+RsLA	2.70585e-05			Treatment	Exp.1	Exp.2	Exp.3		LPS//LPS+RsLA	0.00513719			Treatment	Exp.1	Exp.2	Exp.3		LPS//LPS+RsLA	0.000247846
LPS	958.775	1020.71	1062.76			LPS/LPS+TAK-242	1.15479e-05			LPS	125.432	152.231	84.712		LPS/LPS+TAK-242	0.00533629			LPS	4125.4	3465.2	4459.95		LPS/LPS+TAK-242	0.000221673
LPS+ RsLA	228.076	146.749	185.848			stau aggr/mono	5.63737e-05			LPS+ RsLA	9.288	11.6935	13.5795		stau aggr/mono	0.00346506			LPS+ RsLA	436.45	363.85	403.95		stau aggr/mono	0.000494196
LPS + TAK-242	162.929	130.745	121.675			stau aggr/wt aggr	5.62453e-05			LPS + TAK-242	11.3795	11.303	15.247		stau aggr/wt aggr	0.0027904			LPS + TAK-242	144.15	102.25	337.15		stau aggr/wt aggr	0.000541753
s-tau aggregates	754.705	635.168	693.86			stau aggr/stau+RsLA	0.00062978			s-tau aggregates	70.5395	60.275	45.205		stau aggr/stau+RsLA	0.00308465			s-tau aggregates	4146.2	3511.55	3035.15		stau aggr/stau+RsLA	0.000526499
s-tau monomers	76.259	57.8745	67.3545			stau aggr/stau+TAK-242	0.000525125			s-tau monomers	12.8435	13.044	13.4925		stau aggr/stau+TAK-242	0.00309344			s-tau monomers	170.89	253.96	251.93		stau aggr/stau+TAK-242	0.000497094
WT aggreg	65.487	68.448	44.51			stau aggr/PBS	3.91544e-05			WT aggreg	11.795	9.306	9.0865		stau aggr/PBS	0.00312422			WT aggreg	377.35	204.15	159.5		stau aggr/PBS	0.000415959
WT monomer	33.6955	72.098	21.4623			WT aggr/mono	0.37265			WT monomer	9.444	7.958	10.1165		WT aggr/mono	0.455394			WT monomer	320.6	161.5	217.5		WT aggr/mono	0.873217
S-tau + RsLA	103.012	135.301	244.404			LPS/PBS	4.97366e-06			S-tau + RsLA	11.3195	11.5475	12.116		LPS/PBS	0.00514481			S-tau + RsLA	302.6	290.25	279.45		LPS/PBS	0.000177152
S-tau + TAK242	87.203	108.827	223.241							S-tau + TAK242	12.0555	11.946	11.0235						S-tau + TAK242	183.25	298.15	149.2
PBS	15.5605	13.8915	14.4749							PBS	12.169	12.2705	10.8165						PBS	61.3	71.55	114.05

[truncated: 8 more sheets: Figure 6, Sfig 1a Phospho Site Comparison, SFigure 1, SFigure 4a, SFigure 4b , SFigure 4c, SFigure 4d, SFigure 6]
